# Supplementary material for: Altering the Mitochondrial Fatty Acid Synthesis (mtFASII) Pathway Modulates Cellular Metabolic States and Bioactive Lipid Profiles as Revealed by Metabolomic Profiling
Source: PLoS One. 2016 Mar 10;11(3):e0151171. doi: 10.1371/journal.pone.0151171 (PMC4786287; doi:10.1371/journal.pone.0151171)
Supplement: S1 Fig — (XLSX) [file pone.0151171.s001.xlsx]

## Sheet: Explanation
	OrigScale		Values are normalized in terms of raw area counts.
			For a single day run, this is equivalent to the raw data.
	ScaledImpData		Each biochemical in OrigScale is rescaled to set the median equal to 1.
			Then, missing values are imputed with the minimum.
	ProNormImpData		Values for each sample are normalized by BRADFORD protein concentration.
			Each biochemical in OrigScale is then rescaled to set the median equal to 1.
			Lastly, missing values are imputed with the minimum.
	Pathway Heat Map		This is the heat map associated with the statistical analysis of the data.
			Indicates ratios, p- and q-values for each comparison.
			0.55	Green: indicates significant difference (p≤0.05) between the groups shown; GREEN indicates a metabolite ratio of < 1
			1.71	Red: indicates significant difference (p≤0.05) between the groups shown; RED indicates a metabolite ratio of > 1
			1.43	Bold blue text: narrowly missed statistical cutoff for significance; 0.05<p<0.10
			1.2	Non-colored text and cell: mean values are not significantly different for that comparison
		* indicates compounds that have not been officially "plexed" (based on a standard), but we are confident in its identity
	Box Plots (pathway)		Pathway and alphanumeric sorted box plots, as in the example below:
	Box Plots (alpha)
														ACP KD prevents FASII pathway from functioning
														NRBF1 overexpression enhances FASII pathway output

## Sheet: OrigScale
											SAMPLE_NAME	VAND-00333	VAND-00334	VAND-00335	VAND-00336	VAND-00337	VAND-00338	VAND-00339	VAND-00340	VAND-00341	VAND-00342	VAND-00343	VAND-00344	VAND-00345	VAND-00346	VAND-00347	VAND-00348	VAND-00349	VAND-00350	VAND-00351	VAND-00352	VAND-00353	VAND-00354	VAND-00355	VAND-00356
											SAMPLE_ID	969641	969642	969643	969644	969645	969646	969647	969648	969649	969650	969651	969652	969653	969654	969655	969656	969657	969658	969659	969660	969661	969662	969663	969664
											CLIENT_IDENTIFIER	PS1	PS2	PS3	PS4	PS5	PS6	NR1	NR2	NR3	NR4	NR5	NR6	ALL1	ALL2	ALL3	ALL4	ALL5	ALL6	ACP1	ACP2	ACP3	ACP4	ACP5	ACP6
											GROUP_NO	1	1	1	1	1	1	2	2	2	2	2	2	3	3	3	3	3	3	4	4	4	4	4	4
											GROUP_ID	PS	PS	PS	PS	PS	PS	NR	NR	NR	NR	NR	NR	ALL	ALL	ALL	ALL	ALL	ALL	ACP	ACP	ACP	ACP	ACP	ACP
											GROUP_DESC	pSG5	pSG5	pSG5	pSG5	pSG5	pSG5	NRBF1	NRBF1	NRBF1	NRBF1	NRBF1	NRBF1	ALL_shRNA_control	ALL_shRNA_control	ALL_shRNA_control	ALL_shRNA_control	ALL_shRNA_control	ALL_shRNA_control	ACP_shRNA	ACP_shRNA	ACP_shRNA	ACP_shRNA	ACP_shRNA	ACP_shRNA
											BRADFORD_PROTEIN	1.357	1.269	1.569	1.424	1.579	1.651	2.15	1.651	2.152	1.852	2.377	2.627	8.336	6.247	5.913	6.919	6.246	4.459	5.225	4.995	6.71	5.439	5.222	6.586
PATHWAY_SORTORDER	BIOCHEMICAL	SUPER_PATHWAY	SUB_PATHWAY	COMP_ID	PLATFORM	RI	MASS	PUBCHEM	CAS	KEGG	Group HMDB_ID	PS	PS	PS	PS	PS	PS	NR	NR	NR	NR	NR	NR	ALL	ALL	ALL	ALL	ALL	ALL	ACP	ACP	ACP	ACP	ACP	ACP
919	1-arachidonoylglycerophosphoethanolamine*	Lipid	Lysolipid	35186	LC/MS Neg	5731	500.3				HMDB11517	5014	3629.3	7451.2		4380.6	7566.8	7582.7	7283.3	7350.1	18340.6	6736.1	11181.8	27535.5	25572.7	25442.1	20123.7	12376.4	25660.8	22544.7	14810.4	17986.4	21373.4	17167.3	30682.5
1240	1-methylnicotinamide	Cofactors and vitamins	Nicotinate and nicotinamide metabolism	27665	LC/MS Pos	688	137.1		1005-24-9;	C02918	HMDB00699	278425	198169	285886	241284	263008	280546	275531	281972	313020	312042	288534	245766	323756	395085	399212	396104	329283	159296	357267	323874	320390	347866	286736	351506
926	1-myristoylglycerophosphocholine	Lipid	Lysolipid	35626	LC/MS Pos	5481	468.3	460604	20559-16-4;		HMDB10379								112846	71184.6	41683.5	32903.9	45640.9	72010.6	194015	282378	284817	147629	293146
936	1-oleoylglycerophosphocholine	Lipid	Lysolipid	33960	LC/MS Pos	5700	522.4	16081932	19420-56-5;			47043.9	25738.5	93947.7	51664	49768.9	92860.5	291794	491120	421272	240203	302538	391885	796362	1.92572e+06	2518851	2.21563e+06	1.56134e+06	2.46803e+06	43676.6	31090.8	225202	33094.4	25724.1	64578.5
915	1-oleoylglycerophosphoethanolamine	Lipid	Lysolipid	35628	LC/MS Neg	5928	478.3	9547071			HMDB11506	6135.2	9468	6211.6	4221	8606.8	6409.7	7480.9	57068.6	13401.8	24407.5	10488	12904.9	63691.2	37383.8	59806.9	51280	45133.5	43809.7	56946.2	46187.4	55197.2	54338.1	60408	69999
956	1-oleoylglycerophosphoinositol*	Lipid	Lysolipid	36602	LC/MS Neg	5577	597.4						10220.1	9212.6	4881.9		9874.9	4691.9	31973.1	14082.5	44161.4	6536.2	11572.9	13362.4	12415.3	20016	17264.9	9750.5	38424.2	37140.7	26433.2	24041.2	19263.3	29543.3	50495.4
931	1-palmitoleoylglycerophosphocholine*	Lipid	Lysolipid	33230	LC/MS Pos	5524	494.3						34045.9		17864.7	30427.6			121450		73696.7	56915.9		129534	534516	317716	363692	370174	382667	24671.7	30570.2	67239.2		42836.1
929	1-palmitoylglycerophosphocholine	Lipid	Lysolipid	33955	LC/MS Pos	5671	496.4	86554	17364-16-8;			134451	95137.7	274434	207725	225653	359447	654955	1.23229e+06	1.19456e+06	597782	715282	1.06362e+06	1.64677e+06	4.06231e+06	4.04432e+06	3.53319e+06	3309490	4896084	125342	52233.2	665530	59513.9	33713.5	165484
909	1-palmitoylglycerophosphoethanolamine	Lipid	Lysolipid	35631	LC/MS Neg	5940	452.3	9547069			HMDB11503			5507.7	3949.9	10558.8	6648.9	10308.6	12548.7	12231.6	14548	10643.9	13172.2	44330.3	32941.3	47189.2	41172.4	33376.1	21666	40467.9	32469.3	32413.6	31146.1	36011.9	51854.1
951	1-palmitoylglycerophosphoinositol*	Lipid	Lysolipid	35305	LC/MS Neg	5573	571.3						4472.3	7472.6		5131	8109.8	8138.4	20619.3	8435.7	32301.8	9719.7	11635.1	10412.8	9828.7	12141.4	13257.7	4132.4	21602.9	18396.8	13208.4	14066.7	14776.1	15625.7	29270.3
964	1-palmitoylplasmenylethanolamine*	Lipid	Lysolipid	39270	LC/MS Neg	6153	436.4					7817.5	18697	21674	14061.8	21061.3	11303.3	18828.3	36119	13389.5	38775.9	28035.9	15808.7	90041.1	55571.6	80412.6	91531.3	109222	67035.4	71316	76097.4	56077.3	67754	123195	63975.3
972	1-stearoylglycerol (1-monostearin)	Lipid	Monoacylglycerol	21188	GC/MS	2186.6	399.4	24699	123-94-4;	D01947		458715	547183	315719	449785	616878	256427	352753	232068	513978	346976	406340	375934	216199	125521	77324	123508	140480	94522	113870	92613.6	138369	112747	96064	131553
934	1-stearoylglycerophosphocholine	Lipid	Lysolipid	33961	LC/MS Pos	5844	524.4	497299	19420-57-6;			25518.3	50567.8	82706.5	94407.3	54555	80701.3	213193	277388	308339	184919	243958	313555	619508	884289	994206	867113	736629	1333828	61396.5		208235
914	1-stearoylglycerophosphoethanolamine	Lipid	Lysolipid	34416	LC/MS Pos	5842	482.3	9547068	69747-55-3;		HMDB11130				42443.3	27488.3		121480	137470	173978	89455	96601.1	166818	366639	679881	600914	583784	543364	567407			137058			45790.2
925	1-stearoylglycerophosphoglycerol	Lipid	Lysolipid	34437	LC/MS Neg	5826	511.4									5381.4		6173.3		5830.1		4792.3			6414	5285.8	9043.8		8568	13772	13131.6	6754.5	8496.7	12879.7
954	1-stearoylglycerophosphoinositol	Lipid	Lysolipid	19324	LC/MS Neg	5800	599.4					11499.5	9768.5	22283.6	13334.1	22763.3	28709.4	24372.6	81187.6	28256	102253	29716.4	37589.7	69246.3	32594.9	56198.7	59097.2	39354.9	100329	91990.1	67135.1	63158.4	86463.1	62806	99031
636	10-heptadecenoate (17:1n7)	Lipid	Long chain fatty acid	33971	LC/MS Neg	5558	267.3	5312435	29743-97-3;			55064.4	60919.8	69532.8	52097.7	72976.2	76606.8	73165.6	129946	70507.4	133738	76401.7	76682.8	174579	77189.6	107458	121166	93339.8	187848	204772	178138	145696	173340	188016	214575
648	10-nonadecenoate (19:1n9)	Lipid	Long chain fatty acid	33972	LC/MS Neg	5775	295.4	5312513	73033-09-7;			29344.8	36791.3	32815.1	29895.1	40795.1	39378.3	36025.8	65587.9	43170.4	74657.3	40969.1	41279.6	116053	44446.3	58184.1	58489.5	40934.4	80709.8	83708.2	89412.6	68047.7	76670.8	76692.2	90724
742	13-methylmyristic acid	Lipid	Fatty acid, branched	38293	LC/MS Neg	5498	241.3	151014	2485-71-4;			126360	117796	152175	140288	138008	142459	182854	142009	176260	158288	202811	225706	238566	218506	252367	234988	268856	226026	207294	185453	180560	263444	238572	223839
744	15-methylpalmitate (isobar with 2-methylpalmitate)	Lipid	Fatty acid, branched	38768	LC/MS Neg	5698	269.4					139076	124524	150642	134444	156878	160989	182425	165823	181680	192206	187961	191263	224634	186363	211970	226873	200687	249234	237092	222506	192206	215567	218431	230431
746	17-methylstearate	Lipid	Fatty acid, branched	38296	LC/MS Neg	5987	297.4	3083779	2724-59-6;			10580.7	13601.5	16744	16902.9	11114.4	13177.1	12009.9	22303.3	14725.3	10701.4	16938.1	38370.7	25067.4	27910.4	35679.8	30386.9	31507.4	41043.9	30263.3	19335.3	16043.9	26455.8	29667.9	37441.9
1142	2'-O-methylguanosine	Nucleotide	Purine metabolism, guanine containing	36811	LC/MS Pos	1926	298		2140-71-8;	C04545													23801.8	63210.5	68166.6	72563.1	70342.6	96426.2	68587.8	66761.8	64850.4	69200	75913.3	73597.9	83851.4
945	2-arachidonoylglycerophosphocholine*	Lipid	Lysolipid	35256	LC/MS Pos	5524	544.3					48055	65145	125288	89817.3	58120.7	118827	329052	448718	587025	213523	323749	344420	322771	871641	640692	589370	658722	806913			64134.3
920	2-arachidonoylglycerophosphoethanolamine*	Lipid	Lysolipid	34656	LC/MS Pos	5525	502.3					308137	430654	1137763	547014	477776	1.03518e+06	2.0241e+06	2.09206e+06	3.36615e+06	1.26919e+06	2.54037e+06	2518096	2.91221e+06	6.93849e+06	5.66374e+06	5.15545e+06	5265163	6108501	119843		631287	53970.9	157568	156025
949	2-docosahexaenoylglycerophosphocholine*	Lipid	Lysolipid	35883	LC/MS Pos	5507	568.3					61728.5		81645.3	42282.2	53913.4	66713.1	103519	121202	157294	98735.8	113619	88541.5	97196.1	108332	203403	111135	129229	209666			34319.8			35220.2
923	2-docosahexaenoylglycerophosphoethanolamine*	Lipid	Lysolipid	34258	LC/MS Pos	5512	526.2					82244.9	142962	238931	143537	125245	291772	495001	689231	945796	322420	621850	585969	575693	1120593	1.36514e+06	1.24793e+06	957560	1643145	68703		126514	53747.7	28575.9	33049.9
947	2-docosapentaenoylglycerophosphocholine*	Lipid	Lysolipid	37366	LC/MS Pos	5532	570.3						25471.9					85882.9	72337.6	123044	37865.6		45133.4	185625	344010	255788	295601	260217	322542			46728			57963.8
922	2-docosapentaenoylglycerophosphoethanolamine*	Lipid	Lysolipid	34875	LC/MS Pos	5548	528.2					31436.9	183553	260622	132858	104816	185589	400751	442008	838974	280520	692569	540561	557489	1.69256e+06	1.5778e+06	1.59983e+06	1.34881e+06	2.00951e+06	33597.1		176021	50820.4	38444
706	2-hydroxypalmitate	Lipid	Fatty acid, monohydroxy	35675	LC/MS Neg	5508	271.3	92836	764-67-0;			603132	332497	983518	666070	906777	923370	1.322e+06	309777	1.31016e+06	409317	1.39861e+06	1.46735e+06	2.19592e+06	4764215	5.1928e+06	5493197	4.90338e+06	3.42455e+06	4.44145e+06	3407285	3.07491e+06	4495710	3722713	4.39634e+06
704	2-hydroxystearate	Lipid	Fatty acid, monohydroxy	17945	LC/MS Neg	5705	299.4	69417	629-22-1;	C03045		162933	103914	266480	161729	222280	217200	325836	97844.5	322997	130218	356365	409379	857402	1.86215e+06	2.1341e+06	2.04065e+06	1.70948e+06	1.23408e+06	1.51583e+06	1.33381e+06	1064960	1.69834e+06	1.52156e+06	1.73989e+06
939	2-linoleoylglycerophosphocholine*	Lipid	Lysolipid	35257	LC/MS Pos	5544	520.4											187297		309781		195894	171048	213031	916160	458140	516078	514083	640186
202	2-methylbutyroylcarnitine	Amino acid	Valine, leucine and isoleucine metabolism	35431	LC/MS Pos	2439	246.1	6426901	31023-25-3;		HMDB00378	139758	157802	174932	170341	184012	184545	314364	322216	347534	352442	361174	367356	960693	440017	582877	628690	677646	206671	411881	291102	358932	419254	319410	430671
927	2-myristoylglycerophosphocholine*	Lipid	Lysolipid	35681	LC/MS Pos	5450	468.3						25566	52670.1	65365	35523.2	50509.7	103949	147849	191542	63936.1	86543.1	169960	309535	1.09656e+06	972396	924114	769049	1.05602e+06			58400.7
937	2-oleoylglycerophosphocholine*	Lipid	Lysolipid	35254	LC/MS Pos	5640	522.4					124992	103388	311100	180186	184932	342309	1.12471e+06	965598	1680329	611373	1.21235e+06	1456852	1.92617e+06	5.9489e+06	6087153	5283326	4925547	5761138	61877.8		388439		25289.5	78684.8
916	2-oleoylglycerophosphoethanolamine*	Lipid	Lysolipid	35683	LC/MS Pos	5625	480.2					84212.4	61889.2	218444	141119	155835	202177	631011	468154	677899	365570	717853	652224	1043664	2.42076e+06	2.69597e+06	2539577	2.34022e+06	2.58803e+06	45797.8		208241	41127.1		76305.4
961	2-oleoylglycerophosphoinositol*	Lipid	Lysolipid	37232	LC/MS Neg	5571	597.5						5174.7			7674.8			17624.2		20010.5		4849.5	13251.6	4088.3	11707	12405.2	8101.4	21121.4	17383.1	13407.2	11362.8	17001.8	15795.2	25718.1
932	2-palmitoleoylglycerophosphocholine*	Lipid	Lysolipid	35819	LC/MS Pos	5482	494.3					24469.1	59347.4	104732	88989.2	72081.3	148269	379838	406731	643807	183573	290257	565664	603028	1640877	2112553	2.01735e+06	1.31924e+06	2225831	57302	46367.3	99930.1	41855.2	24006.5	36650.6
912	2-palmitoleoylglycerophosphoethanolamine*	Lipid	Lysolipid	34871	LC/MS Pos	5487	452.1						39662.8	36412.2				86689.4	101683	155049	72745.1	146753	123481	160870	425416	601958	547574	283470	575429		44751.5	63626
930	2-palmitoylglycerophosphocholine*	Lipid	Lysolipid	35253	LC/MS Pos	5604	496.3					109431	195782	364373	257582	239767	458910	1.13251e+06	1.13981e+06	1.71654e+06	705976	1.17692e+06	1.38145e+06	1585742	4.7688e+06	4872644	4643488	3.9046e+06	5.21713e+06		50443.7	204854			66722.8
910	2-palmitoylglycerophosphoethanolamine*	Lipid	Lysolipid	35684	LC/MS Pos	5598	454.2							65362.2	36377.1	32575	49787.1	120089	138722	138929	94915.9	142037	136634	212534	637044	649259	558382	581902	761142			57116.9			19577.3
100	3-(4-hydroxyphenyl)lactate	Amino acid	Phenylalanine & tyrosine metabolism	32197	LC/MS Neg	1395	181.1	9378	6482-98-0;	C03672	HMDB00755													2707.1	2037.3	2645.3	2699.4	3190.3	2781.5		1789.8		2502.4	2592.8
821	3-dehydrocarnitine*	Lipid	Carnitine metabolism	32654	LC/MS Pos	1020	160.2	6991982	10457-99-5;	C02636	HMDB12154	33045.2	20212.2	57556.6	22683.9	64193.5	34183.4	87937.7	58109.9	93177.6	42628.8	38184.9	63925.7	184442	103192	151123	126956	102174	37229	147716	107588	117994	147786	97974	146751
529	3-phosphoglycerate	Carbohydrate	Glycolysis, gluconeogenesis, pyruvate metabolism	1414	GC/MS	1754	299		80731-10-8;	C00597	HMDB00807	253009	214204	316790	396252	247524	355005	437783	300824	431659	543275	367248	465962	901345	278325	214722	223671	420206	1433839	169251	261989	367406	217582	396907	246151
275	4-guanidinobutanoate	Amino acid	Guanidino and acetamido metabolism	15681	LC/MS Pos	1085	146.1	500	463-003;463-00-3;	C01035	HMDB03464	11822	29140.6	27700				19018.8	10996	19171.2	24461.9	40032.1	18903.7	50062.3	38077.5	27637.6	29945.9	29457.9	28525.2	59385.5	36648.7	58258.3	36553.7	48068.3	74378.2
692	4-hydroxybutyrate (GHB)	Lipid	Fatty acid, monohydroxy	34585	GC/MS	1277	233.1	10413	502-85-2;	C00989	HMDB00710	19582	6605		17519	13899	18303	24074		20864	6724	9413	13031	20081	23161	22161	18364	31395	18846	74327.1	70401.3	100194	87046.4	78456	91415.3
1179	5,6-dihydrouracil	Nucleotide	Pyrimidine metabolism, uracil containing	1559	GC/MS	1505.2	243	649	504-07-4;	C00429	HMDB00076		22229	26296.9			26465	38591.8						149545	172194	148186	156309	115253	76352.6	104865	103970	144838	128009	92135	121341
247	5-aminovalerate	Amino acid	Urea cycle; arginine-, proline-, metabolism	18319	LC/MS Pos	860	118.1	6992101138	660-88-8;	C00431	HMDB03355	49936.3	49858.4	57877.5	37800.3	57924.1	66430	77783.3	42932.6	185149	240451	140097	67466	343096	243910	180738	191350	180308	118775	337130	163682	156954	301073	206919	198436
1206	5-methyltetrahydrofolate (5MeTHF)	Cofactors and vitamins	Folate metabolism	18330	LC/MS Neg	1838	458.2	146	68703-91-3;68792-52-9;	C00440	HMDB01396							2835.6		3539.7	4462.1	3156.9	4092.7	20515.8	15663.4	15443.5	17644.1	11529.5	6240.4	12706.2	13591.6	18204.8	16578.2	15617	17609.2
266	5-methylthioadenosine (MTA)	Amino acid	Polyamine metabolism	1419	LC/MS Pos	2427	298.1	439176	2457-80-9;	C00170	HMDB01173	71345.4	55739.9	79314.6	73013.5	85561.4	81319.4	80717.4	84111.9	115854	107154	94249.8	118662	234471	314401	282346	325337	285499	45449.1	205835	140141	169503	205603	125429	182014
1183	5-methyluridine (ribothymidine)	Nucleotide	Pyrimidine metabolism, uracil containing	35136	LC/MS Neg	1774	257.1	445408	1463-10-1;		HMDB00884													7683	2663	2213.4	2428.2	2454.3		2561.5	2634.6		2294.4	2184.5	3008.1
282	5-oxoproline	Amino acid	Glutathione metabolism	1494	LC/MS Neg	744	128.2	7405	98-79-3;	C01879	HMDB00267	21140.8	9128.3	21350.8	21567.8	17702.3	19595.5	27560.2	14348	24317.9	11085.3	21471.6	29529.9	43270.9	57299.4	62483.9	56766.8	65054.1	24031.6	126914	100640	82303	112982	89148.2	111722
545	6-phosphogluconate	Carbohydrate	Nucleotide sugars, pentose metabolism	15442	GC/MS	2060.4	387.2	91493	921-62-0;53411-70-4;	C00345	HMDB01316		21039			10862		13910	75700.3	12484	88865.8	14054		228988	45153		14202		114404	47676
1023	7-alpha-hydroxycholesterol	Lipid	Sterol/Steroid	35692	GC/MS	2300	456.2	107722	566-27-8;	C03594	HMDB01496	17222	8263	29325.4	23444.7	29569.7	34593	41815.7	9139	57419	11035	37668.5	29082.6	100554	304407	210844	291301	237847	66332.3	143456	102774	119760	158432	99184.5	163921
1024	7-beta-hydroxycholesterol	Lipid	Sterol/Steroid	35092	GC/MS	2340	456.4	473141	566-27-8;	C03594	HMDB06119	38772.3	16212	37118.8	31185.4	44685.4	61175.9	63846.3	15743.4	124312	20247	60094.2	106098	228424	643464	480130	517676	537550	167397	283302	299542	302422	342451	295519	356040
1247	acetyl CoA	Cofactors and vitamins	Pantothenate and CoA metabolism	32484	LC/MS Neg	1900	808.1	444493	102029-73-2;	C00024	HMDB01206												1860	4025	7816.3	7209.7	6315.4	8403.1	2891	5695.3	5640.8	3248.3	7227.1	6323.5	5302.5
822	acetylcarnitine	Lipid	Carnitine metabolism	32198	LC/MS Pos	1203	204.2	7045767	5080-50-2;	C02571	HMDB00201	451758	206163	576111	512114	462559	685425	658838	268456	605341	336130	663272	819505	1.08865e+06	1.37868e+06	1.65377e+06	1.57772e+06	1443277	372471	2.62684e+06	1.68063e+06	1.70822e+06	1980137	1760558	2406324
1105	adenine	Nucleotide	Purine metabolism, adenine containing	554	GC/MS	1804.2	264	190	73-24-5;	C00147	HMDB00034	60838.4	77197.2	95449.8	71826.5	104519	79829.3	121613	65812	138029	93922.2	119856	121360	311085	434568	336268	379085	360760	47531	252080	205526	237068	271826	178812	218338
1106	adenosine	Nucleotide	Purine metabolism, adenine containing	555	LC/MS Pos	1650	268.1	60961	58-61-7;	C00212	HMDB00050	166419	138648	240487	217018	257401	229936	220317	97369.2	280797	126900	318566	372119	40641.2	390122	398433	416983	398110	270498	281541	246104	243216	303832	236343	279826
1116	adenosine 5'-diphosphate (ADP)	Nucleotide	Purine metabolism, adenine containing	3108	LC/MS Neg	800	426.1	6022	20398-34-9;	C00008	HMDB01341	46666.7	14436.6	48446.1	49690.2	32104.3	46803.7	47800.9	7380.4	51302.7	7141.2	47601.8	37729.3	47513.5	135325	122566	111263	120782	36801.3	53027.2	61224.7	37592.8	86011	59258.8	53748.1
1114	adenosine 5'-monophosphate (AMP)	Nucleotide	Purine metabolism, adenine containing	32342	LC/MS Pos	1210	348.1	15938965	149022-20-8;	C00020	HMDB00045	1.16583e+06	781803	1.45299e+06	1.64235e+06	1.4947e+06	1.72716e+06	1.79748e+06	194000	1.90666e+06	292350	2.17882e+06	2.35956e+06	865438	3.72437e+06	3.2868e+06	3.09461e+06	4024911	1260367	3.03995e+06	2.41725e+06	2.20233e+06	3.44397e+06	2.85069e+06	3.14888e+06
27	alanine	Amino acid	Alanine and aspartate metabolism	1126	GC/MS	1147.6	115.9	59507311724	56-41-7;	C00041	HMDB00161	6880472	5928998	8619021	7.85364e+06	8.30363e+06	9548385	9602140	8732984	10084747	9103938	11020555	12346017	30035528	24103248	22379104	25691584	23984832	15960668	22872344	20955588	21730994	23638864	20557694	22934102
659	arachidonate (20:4n6)	Lipid	Long chain fatty acid	1110	LC/MS Neg	5525	303.4	444899	506-32-1;	C00219	HMDB01043	151817	275362	212518	201373	250190	221225	158106	1.20817e+06	223931	1.2691e+06	266370	267694	691774	309086	426871	440179	457863	637371	802726	726701	528987	772162	887172	808424
241	arginine	Amino acid	Urea cycle; arginine-, proline-, metabolism	1638	LC/MS Pos	650	175.2	5246487232	1119-34-2;	C00062	HMDB00517	619828	613802	629140	644263	647369	695399	854398	829596	845971	875322	761452	801030	1.54722e+06	1.29067e+06	1.27084e+06	1.39073e+06	1.19972e+06	839763	1.20003e+06	1.05391e+06	1.09533e+06	1.14733e+06	1.0473e+06	1.1422e+06
25	asparagine	Amino acid	Alanine and aspartate metabolism	512	GC/MS	1617.5	188	62676992089	70-47-3;	C00152	HMDB00168	171235	205948	208704	165201	242694	212123	305121	332218	276183	308623	300892	302005	477371	635551	768850	828358	663169	785953	408319	505939	524611	576139	560137	404099
24	aspartate	Amino acid	Alanine and aspartate metabolism	15996	GC/MS	1529.7	232	5960	56-84-8;	C00049	HMDB00191	9636894	9163633	11087660	11539666	12068385	10319588	13737268	14165628	15388405	15229090	14421256	16740542	51118924	38150804	33716832	33889056	43336724	13630704	25147014	19245410	21412358	24798732	17919046	23555930
360	aspartylleucine	Peptide	Dipeptide	40068	LC/MS Pos	2310	247.2	332962	3062-14-4;			19891.4	62880.7	18353.9	33346.8	26347.9	24273.8	28139.4	134010	38086.9	117526	34429.2	40422.5	409386	100522	75606	124596	83319	75083.1	16446.3	17018.6	26631.8	19981.1	19074.9	27174.9
325	aspartylphenylalanine	Peptide	Dipeptide	22175	LC/MS Pos	2538	281.1	93078	13433-09-5;		HMDB00706		19566.4					8484.3	46091.1		50082.7	12020.3	15055.9	153154	37499.1	34019.3	56845.3	25571.8	24471.4		17092.1	8286.1		15962	10414.9
26	beta-alanine	Amino acid	Alanine and aspartate metabolism	55	GC/MS	1451.8	174	2394755801	56-41-7;107-95-9;	C00099	HMDB00056	89548.3	84985	125471	74993.7	135319	119856	124189	104457	172143	129209	157690	221025	485238	530041	460210	451162	267742	79884	617912	342770	487236	411802	269631	499270
811	butyrylcarnitine	Lipid	Fatty acid metabolism (also BCAA metabolism)	32412	LC/MS Pos	2007	232.2	213144	25576-40-3;			537793	437390	519208	571896	548842	453308	531410	691380	628946	754281	711390	639232	1.39016e+06	928423	996871	1.05777e+06	1076015	345490	1.04417e+06	627639	669091	833597	629784	810753
618	caproate (6:0)	Lipid	Medium chain fatty acid	32489	LC/MS Neg	2766	115.2	8892	142-62-1;	C01585	HMDB00535									2204.7					3787.9		3323.1		3711.6	15432.4	13396.7	19758.6	9513.6	5601	10249.4
620	caprylate (8:0)	Lipid	Medium chain fatty acid	32492	LC/MS Neg	4367	143.2	379	124-07-2;	C06423	HMDB00482	9008.5	1776.7	8934.6			6252		13831.6	7799.1		2452.5	9216.4	10385.7	7298.9	17608.6	9259.4	9556.6	11970.4	18132.3	8048.2	6838.5	11430.9	7823.8	13498.6
820	carnitine	Lipid	Carnitine metabolism	15500	LC/MS Pos	702	162.2	10917	461-05-2;			109993	179745	145448	112066	175748	136498	153992	278251	213104	319241	240313	211268	1.27766e+06	633951	655796	733176	593807	249180	572009	544612	663522	572562	506722	757731
1020	cholesterol	Lipid	Sterol/Steroid	63	GC/MS	2316.9	329.3	6432564	57-88-5;	C00187	HMDB00067	5445100	5666457	6385577	6.44889e+06	6.81193e+06	7662702	7.52866e+06	7914504	8.21631e+06	8082709	8.21929e+06	9728830	22238362	17543208	14750922	15760252	17029700	14906932	16803210	15004007	17450438	16265511	15750912	19015736
881	choline	Lipid	Glycerolipid metabolism	15506	LC/MS Pos	674	104.2	170746	67-48-1;			771848	381812	784833	736656	508076	972304	803929	533911	677931	614115	747686	816417	1.94389e+06	1059166	1444466	1.43901e+06	1.11832e+06	1.9877e+06	2917695	2.03145e+06	1.9962e+06	1.79863e+06	1.91393e+06	2.82034e+06
875	choline phosphate	Lipid	Glycerolipid metabolism	34396	LC/MS Pos	695	184.1	135437	72556-74-2;			6597313	6.20806e+06	7.06693e+06	6474396	7036245	6.68712e+06	6.55236e+06	7.80344e+06	7.66519e+06	8070377	7.31637e+06	6.94414e+06	15001317	13401132	12654548	13130112	12116326	3.99357e+06	15169055	13404863	13984581	13979335	11360922	14041660
641	cis-vaccenate (18:1n7)	Lipid	Long chain fatty acid	33970	GC/MS	1987	339.3	5282761	693-72-1;	C08367		331030	562305	506679	423918	583518	529654	688462	553874	621072	664693	357027	464850	1.65179e+06	1.02368e+06	827508	957334	1.08384e+06	909020	1.07198e+06	1.15739e+06	945664	912542	1.01137e+06	1.21498e+06
579	citrate	Energy	Krebs cycle	1564	GC/MS	1763.4	273.1	311	77-92-9;	C00158	HMDB00094	57392.6	115098	109490	135537	111643	126124	166087	187354	148425	214028	185345	184328	298043	243673	225275	207371	234013	237661	394130	244952	270657	301740	221449	356484
1245	coenzyme A	Cofactors and vitamins	Pantothenate and CoA metabolism	2936	LC/MS Neg	1600	766.1	317	85-61-0;18439-24-2;	C00010	HMDB01423	1965.7	3802.5	2694	2153.2		2033.3			2626.5	5909.8	3539.6	4250.2	24446.1	15817.4	12922.8	16693	11795.6	8468.6	22394	20023.8	22032.1	20582.3	20304.9	21880.6
259	creatine	Amino acid	Creatine metabolism	27718	LC/MS Pos	758	132.1	586	57-00-1;	C00300	HMDB00064	1.70532e+06	1.47553e+06	1.70398e+06	1.54193e+06	1.72255e+06	1.73333e+06	1.85086e+06	1737293	2.06903e+06	1.95798e+06	2.08124e+06	2.14127e+06	5540840	3940889	4.3269e+06	4646930	4.09982e+06	2.00076e+06	4.68295e+06	3.74607e+06	3.67312e+06	4377938	3.61547e+06	4557927
218	cystathionine	Amino acid	Cysteine, methionine, SAM, taurine metabolism	15705	GC/MS	1979.6	218.1	4083111834	535-34-2;	C02291	HMDB00099	159216	141512	111147	159496	188934	177419	199297	218700	223208	226757	179019	264758	769755	402460	459825	478443	559550	287407	474869	354218	446849	454621	405419	499106
213	cysteine	Amino acid	Cysteine, methionine, SAM, taurine metabolism	31453	GC/MS	1560.1	218	58626419722	52-90-4;56-89-3;	C00097	HMDB00574	127119	211947	131538	179035	106948	442632	131111	745427	146959	589543	178178	242044	5577467	4201039	2.92745e+06	3.67592e+06	3409486	964312	5429042	4885574	6.57488e+06	5.26237e+06	4276869	6482055
284	cysteine-glutathione disulfide	Amino acid	Glutathione metabolism	35159	LC/MS Pos	821	427.1	4247235	13081-14-6;		HMDB00656	19489.5	23742.3	19959.6	18404.8	25275.5	25540.9	24324.3	23881.6	28825.2	58030.2	29357.6	22660.5	56186	39254.6	39419.2	47216.8	30308.8	49950.9	70468	60395.4	59794.7	58455.9	49725.1	76499.1
346	cysteinylglycine	Peptide	Dipeptide	35637	GC/MS	1763	257	65270	19246-18-5;	C01419	HMDB00078	130223	163913	170560	159490	164462	124256	173492	266840	240779	223663	187149	183562	1.83375e+06	1.06581e+06	666768	894118	1.25066e+06	209998	1.02459e+06	929079	987246	933700	761954	1.0826e+06
886	cytidine 5'-diphosphocholine	Lipid	Glycerolipid metabolism	34418	LC/MS Pos	777	489.1		33818-15-4;			106943	70580.5	132108	76034.8	145431	82598.9	129860	91908.1	143226	86258.4	158191	154111	260305	587136	518242	538945	544360	262593	315324	356108	278435	404550	325374	347802
1157	cytidine 5'-monophosphate (5'-CMP)	Nucleotide	Pyrimidine metabolism, cytidine containing	2372	LC/MS Pos	887	324	7058165	63-37-6;	C00055	HMDB00095	101315	72984.1	124765	145700	126598	130710	154698	62206.8	153330	63175.8	168298	196150	205183	288262	296969	270882	308011	180940	314133	279387	236232	291526	276878	328307
819	deoxycarnitine	Lipid	Carnitine metabolism	36747	LC/MS Pos	759	146.1	725	6249-56-5;	C01181	HMDB01161	33787.4	33969.5	52021.7	55388.6	52958.7	45923.4	45938.4	47884.8	62631.9	70168	85456.3	95931.5	248983	138361	168227	177982	142582	63789.9	216435	125128	157210	166412	147490	231888
655	dihomo-linoleate (20:2n6)	Lipid	Long chain fatty acid	17805	LC/MS Neg	5722	307.3	6439848	2091-39-6;	C16525		30266.5	49439.6	31184.6	30559.5	44097.8	38602.6	26028.5	113842	39784.1	141082	39919.4	49026.4	166028	47488.3	63273.6	68173.1	45866.2	114343	117300	103930	79199.3	91885.9	107967	103402
609	dihomo-linolenate (20:3n3 or n6)	Lipid	Essential fatty acid	35718	LC/MS Neg	5600	305.4	5312529		C03242	HMDB02925	15380.7	28518.2	20311.2	17896	28438.5	20943.7	17652.6	130852	23117.8	137404	27291.9	26929.8	61116	24286.1	35434.1	43828.6	30135.8	76152.5	73235.7	70571.2	47140.8	71399.2	79321	84670.3
531	dihydroxyacetone phosphate (DHAP)	Carbohydrate	Glycolysis, gluconeogenesis, pyruvate metabolism	15522	GC/MS	1737	315.1	4643300	102783-56-2;	C00111	HMDB01473	52379	20330	55567.5	88514	167722	140464	107754	29296	199658		160790	524268						25521
240	dimethylarginine (SDMA + ADMA)	Amino acid	Urea cycle; arginine-, proline-, metabolism	36808	LC/MS Pos	812	203.2	123831		C03626	HMDB01539,HMDB03334	18455.6	16385	54442.6	18876.8	24611.9	18722.9	39932.3		27861.4		38834.7	17188.5	38343.6	47687.3	73718.1	64640.9	51690.8	102758	105294	101282	54769.2	96955	75197.6	54494
663	docosadienoate (22:2n6)	Lipid	Long chain fatty acid	32415	LC/MS Neg	6017	335.4	5282807	7370-49-2 ;	C16533		25443.1	22554.4	26916.6	21889.3	26017.3	31699.4	38353.7	55267.4	40412.1	52575.4	39960.6	37357.8	167709	71470.8	80698.7	84101	66451.9	108300	90612.7	93523.9	75132.6	89958.1	88993.8	101403
613	docosahexaenoate (DHA; 22:6n3)	Lipid	Essential fatty acid	19323	LC/MS Neg	5518	327.3	445580	6217-54-5;	C06429	HMDB02183	75059	126762	84444.1	99174.3	95907.4	92067	70438.9	257630	95602.8	294450	108844	121625	343077	161374	183695	193238	196258	192230	281760	214529	167764	247114	236429	254762
611	docosapentaenoate (n3 DPA; 22:5n3)	Lipid	Essential fatty acid	32504	LC/MS Neg	5574	329.4		2234-74-4 ;	C16513	HMDB01976	40075.6	84938.6	61202.6	49230.7	95907	70363.8	56801.3	225888	61407.1	246808	99606	86262.1	261237	99156.5	131929	140582	128166	173017	189402	133835	107034	147539	179023	183652
612	docosapentaenoate (n6 DPA; 22:5n6)	Lipid	Essential fatty acid	37478	LC/MS Neg	5625	329.4	6441454	25182-74-5;	C06429	HMDB13123	14653.6	18201.1	15079.3	12352.4	46733.7	28002	9645.2	86604.2	16262.5	88597.4	39927.3	35982.6	61919.9	34711.9	47246.4	55478.7	57407.1	38595.6	55428.4	32429.6	36929.7	39051.1	58257.9	54555.8
653	eicosenoate (20:1n9 or 11)	Lipid	Long chain fatty acid	33587	LC/MS Neg	5955	309.4				HMDB02231	154771	147018	181879	152679	212328	183767	204052	272637	214689	299202	210062	243335	734985	300130	359098	406498	316221	575327	462623	511328	388806	463551	489850	554409
1632	erythritol	Xenobiotics	Sugar, sugar substitute, starch	20699	GC/MS	1517.5	217		149-32-6;	C00503	HMDB02994		27703	43901.2	17141		41257	42470.9	44633.4	61949	37254	47003.3	50273.7	228912	109424	84746	88391.8	118380	33370.2	63019.7	45648.7	55127.1	57200.5	44204	75127
1259	flavin adenine dinucleotide (FAD)	Cofactors and vitamins	Riboflavin metabolism	2134	LC/MS Neg	2413	784.1	643975	146-14-5;84366-81-4;	C00016	HMDB01248	2967.3	2620.8	3989.4	3573.5	3589.1	3125.1	4784.5	5206.8	4846.8	4167	4651.6	5341.3	14404.6	11379.7	12723.4	12416.1	13430.1	9901	12643.7	12517.3	11832.4	13457.6	13423.1	13391.2
472	fructose	Carbohydrate	Fructose, mannose, galactose, starch, and sucrose metabolism	31266	GC/MS	1762.7	204	5984	57-48-7;	C00095	HMDB00660		67048	33161		35725		48067	140122	54619	123314	35017	65999	368813	45550	47928		41228	131393	25992		35702		25405	18568
594	fumarate	Energy	Krebs cycle	1643	GC/MS	1382.1	245		100-17-8;	C00122	HMDB00134	61974.9	96227.1	68651.7	82811.4	120461	66823.9	84910.6	126018	113656	91119.9	100932	62128	280227	160371	151277	172203	160339	140355	227352	182579	235233	197132	168026	235713
46	gamma-aminobutyrate (GABA)	Amino acid	Glutamate metabolism	1416	GC/MS	1539.7	304.1	6992099119	56-12-2;	C00334	HMDB00112				2095			7098	5378.4			6321.4	14298.1	20634.3	12766.3	11374		7006.5		21075.4	19504.1		15921	12687.7	30773.2
406	gamma-glutamylcysteine	Peptide	gamma-glutamyl	1778	LC/MS Pos	1274	251.1	842	636-58-8;	C00669	HMDB01049	28769.8	23206.7	27843.5	40896.9	30773.8	46406.4	41622.3	18609.8	30571.5	27829	33397.2	55207.3	41491	27286.4	30635.5	35002.9	58231.1	16250.1	82079.7	63408	66730.2	80426.8	74476.3	77430.8
409	gamma-glutamylglutamate	Peptide	gamma-glutamyl	36738	LC/MS Pos	1036	277.1	92865	1116-22-9;			48047.9	18172.9	41835.3	77188.6	34332.9	61505.7	43720.3	14981	38317.7	24526.9	48342.3	51154.4	43410	31755.2	31941.8	34403.6	48414.4	30800.2	134659	99818.4	86293.4	81248.9	95326.8	117475
405	gamma-glutamylisoleucine*	Peptide	gamma-glutamyl	34456	LC/MS Pos	2644	261.2				HMDB11170	15198.9	22555.5		8104.4		15801.6	17251.2	15159.2	24404.1		16526.2	16112.7	28226.1	17672.2	19819.4	26452.4	26060.2		43003.8	23681.4	22643.2	28366.8	24144.7	27793.2
404	gamma-glutamylleucine	Peptide	gamma-glutamyl	18369	LC/MS Pos	2744	261.2	151023	2566-39-4;		HMDB11171	15916.5	15840.2		15270.3	10771.9	15921.9	13696.3	16937.8	15677.4	16930.3		21071.6	35423.5	29952	23830.3	45522.8	37149	12782.8	36636.5	31517.2	25768.1	31953.6	37240.7	43054.5
414	gamma-glutamylthreonine*	Peptide	gamma-glutamyl	33364	LC/MS Pos	977	249.1		5652-48-2;			11397.2		9718.8		12314.2	18625.3		11420.6		13721.1	22034.7	16670.3	33068	24589	18538.2	17546.3	23940.2		32281.3	39278.1	32403.5	28863.1	24470.8	54397.9
402	gamma-glutamylvaline	Peptide	gamma-glutamyl	32393	LC/MS Pos	2040	247.2		2746-34-1;		HMDB11172	8582.6	8760		13152.2		10379.5				5050.7	11516.2		41744.6	16278.7	21354	22012	14964.3		25167.9	16546.7	20909.7	22115.4	17415.6	13481.8
521	glucose	Carbohydrate	Glycolysis, gluconeogenesis, pyruvate metabolism	38507	GC/MS	1866.8	204.1	79025	50-99-7;	C00293	HMDB00122	129065	375111	194669	227927	236748	230174	225526	1.25411e+06	235680	1091848	371951	405551	365255	159780	182569	117358	233620	898632	159747	159543	268157	182208	180648	264762
519	glucose-6-phosphate (G6P)	Carbohydrate	Glycolysis, gluconeogenesis, pyruvate metabolism	31260	GC/MS	2042.7	387.2		103192-55-8;	C00668	HMDB01401	38703	489683	179511	185061	236345	150109	225367	1.59947e+06	225225	1.18322e+06	318440	430758	2312488	536175	413053	311478	585908	1.49458e+06	153680	262323	306452	208833	269582	223672
39	glutamate	Amino acid	Glutamate metabolism	57	LC/MS Pos	700	148.1	611	56-86-0;	C00025	HMDB03339	2660337	2.5365e+06	2.79465e+06	2.43234e+06	2.93402e+06	2.52714e+06	2116356	3.53545e+06	2.816e+06	3.1595e+06	2.6043e+06	2.40115e+06	4.32543e+06	3.14636e+06	2.87279e+06	3.37521e+06	2.94111e+06	1.50834e+06	4736472	3978077	5048485	3.91473e+06	3659646	4509593
44	glutamine	Amino acid	Glutamate metabolism	53	LC/MS Pos	684	147.2	69920865961	56-85-9;	C00064	HMDB00641	112454	308531	130203	82678.1	271765	179853	296098	554516	337890	494297	293086	237676	845477	255608	193842	482586	260903	373388	106333	81556	227259	119315	110109	164607
283	glutathione, oxidized (GSSG)	Amino acid	Glutathione metabolism	27727	LC/MS Pos	1535	613.1	6535911215652	103239-24-3;	C00127	HMDB03337	373129	419202	476634	498239	518059	565798	651626	866600	810800	1.08764e+06	907895	838332	3.67568e+06	2.75721e+06	3.01844e+06	2.83183e+06	3.10402e+06	1352084	2119648	2.03924e+06	1.68496e+06	2.4445e+06	2.31511e+06	2.63497e+06
280	glutathione, reduced (GSH)	Amino acid	Glutathione metabolism	2127	LC/MS Pos	1274	308.1	124886	70-18-8;	C00051	HMDB00125	5.62821e+06	5405408	6047969	6523951	5.80821e+06	5.9729e+06	6.78402e+06	7937371	8.13235e+06	8404960	7083533	7894107	25547490	19395308	18625134	19089394	21161644	5.46215e+06	22907988	19053614	20403494	20709332	16833434	20959238
1324	glycerol 2-phosphate	Xenobiotics	Chemical	27728	GC/MS	1691.8	243	2526	819-83-0;	C02979,D01488	HMDB02520	40826	43168	42051	52456.8	47774	56198	53367	48863	64460.9	52550.1	54473.3	56157.2	191162	148476	91071.9	124577	104355	75213	111400	97825	91556.6	106108	71680.1	115669
882	glycerol 3-phosphate (G3P)	Lipid	Glycerolipid metabolism	15365	GC/MS	1719.7	357.1	754	29849-82-9;	C00093	HMDB00126	144819	200743	165491	241436	236358	220825	234848	288124	232800	251014	195001	205127	1.43603e+06	791556	602088	630807	779999	344929	601850	615712	710222	694506	533061	851218
883	glycerophosphorylcholine (GPC)	Lipid	Glycerolipid metabolism	15990	LC/MS Pos	694	258.1	657272	28319-77-9;	C00670	HMDB00086	1931893	1.82134e+06	2.03124e+06	2.04452e+06	2.091e+06	1.97119e+06	1.62741e+06	2.17078e+06	1.7288e+06	2.04755e+06	1.82233e+06	1.7359e+06	3.3701e+06	3.29165e+06	3.16804e+06	3.18387e+06	3.30871e+06	1.97493e+06	2.33286e+06	2.55778e+06	2.58671e+06	2.83132e+06	2571064	2.53744e+06
1	glycine	Amino acid	Glycine, serine and threonine metabolism	11777	GC/MS	1166	101.9	5257127750	56-40-6;	C00037	HMDB00123	5.32656e+06	5.89704e+06	6491291	7.57608e+06	7.78874e+06	7440389	8742792	9182672	8682796	8858347	8898327	10459435	37621024	29155938	28034026	30336974	33513944	18076852	29117116	26262570	29467876	32090352	26311710	30587094
1128	guanosine	Nucleotide	Purine metabolism, guanine containing	1573	LC/MS Pos	1676	284	6802	118-00-3;	C00387	HMDB00133		25199.7	11233.8	9803.8	18273.2		16885.4	80309		86132.1	15877.5	22966.5	65656.7	75116.5	89928.6	124339	75257.5	122121	121162	140758	167143	102415	105217	142369
1131	guanosine 5'- monophosphate (5'-GMP)	Nucleotide	Purine metabolism, guanine containing	2849	LC/MS Pos	1300	364	761	5550-12-9;			123754	135907	149867	194786	185128	175806	188095	102137	238048	133032	243873	272243	161352	603468	538723	548423	606618	456641	551511	595912	534745	632894	675131	652832
1341	HEPES	Xenobiotics	Chemical	21248	LC/MS Neg	1033	237.2	3.27588e+16	7365-45-9;			8141.7	7894.7	9171.5	8710.9	8992.2	8536.4	9228.6	11147.9	9927.8	10444.4	10352	11600.4	24694.4	18708.6	19858.2	20399.7	21825.8	10377	21781.6	19160.7	19859	21264.2	18482.5	20653.9
823	hexanoylcarnitine	Lipid	Carnitine metabolism	32328	LC/MS Pos	3174	260.2	6426853	6920-35-0;	C01585	HMDB00705	22033.1	22137	25030.7	39008.2	35389.7	17610.6	32263.3	30577.2	39022.5	41229.5	42699	35485.5	45433.2	106828	109216	90934.4	136811	41845.3	92846.5	59514.9	60878.4	93222	76307	103048
50	histidine	Amino acid	Histidine metabolism	59	LC/MS Neg	757	154.1	7733651426	5934-29-2;	C00135	HMDB00177	8591.4	10190.1	8879	11946.8	12246.5	11783.3	10454.3	15849.2	14298.7	17426.3	13515.1	14383	27172.3	20607.1	22773.1	25180.7	19513.2	17356.2	14805.3	17136.9	13880.5	18987.6	15996.8	15331.4
221	hypotaurine	Amino acid	Cysteine, methionine, SAM, taurine metabolism	590	GC/MS	1598.5	188	107812	300-84-5;	C00519	HMDB00965	114763	63377	126118	98838	132706	139857	116485	99028	210780	175781	199724	237903	884531	844970	699977	645857	491975	102808	1.0142e+06	580214	763825	655494	444572	793077
1098	hypoxanthine	Nucleotide	Purine metabolism, (hypo)xanthine/inosine containing	3127	LC/MS Neg	1313	135.1	790	68-94-0;	C00262	HMDB00157	23031.8	64756	56568.9	21938.8	34940.3	33902.7	27669.9	91827.7	33083.4	78608.7	36449.3	54299.7	315937	129279	137585	157238	152084	115908	215993	191711	217213	210299	184420	219351
1099	inosine	Nucleotide	Purine metabolism, (hypo)xanthine/inosine containing	1123	LC/MS Neg	1630	267.2		58-63-9;			20498.5	37393.3	36001.8	18050	45797.3	25568.3	31852.8	109961	45550.8	124430	42085.2	64122.1	410407	242537	269063	342506	253013	163921	152199	147938	162480	182770	137412	157310
893	inositol 1-phosphate (I1P)	Lipid	Inositol metabolism	1481	GC/MS	2057.8	318.1		106032-59-1;		HMDB00213	94313.6	157392	137240	109971	159383	188029	172451	183555	200576	213595	124241	231683	741559	418608	307695	368523	416012	420171	723947	587184	1.03306e+06	590979	480400	887687
527	Isobar: fructose 1,6-diphosphate, glucose 1,6-diphosphate, myo-inositol 1,4 or 1,3-diphosphate	Carbohydrate	Glycolysis, gluconeogenesis, pyruvate metabolism	36984	LC/MS Neg	572	339					19210.8	12716.7	27495	23169.3	50122.1	30604.7	39993.8	14861.3	54670.9	12373.7	44305.8	66642.7	21957.8	17136.2	16298.1	18585.1	16271.7	27036	14534.6	14955	16179.3	13820.8	14019.9	14954.1
561	Isobar: ribulose 5-phosphate, xylulose 5-phosphate	Carbohydrate	Nucleotide sugars, pentose metabolism	37288	GC/MS	1935	357.2					36139	28032	61996.4	67080.6	108396	63174	80529	68407	108626	83014	85262	142216	170538	63453	39517	43537	45591	97071.8	12210	21253	32502	21501		21135
457	Isobar: UDP-acetylglucosamine, UDP-acetylgalactosamine	Carbohydrate	Aminosugars metabolism	38673	LC/MS Pos	963	607.7					17547.7	18065.3	39760.5	32046.9	28974.5	31386.3	23200.5	15303.8	32347.5	26761.3	49813.4	54365.7	266818	199270	181747	211600	191945	82875.7	115926	112845	85752.6	162819	152417	142865
200	isobutyrylcarnitine	Amino acid	Valine, leucine and isoleucine metabolism	33441	LC/MS Pos	1941	232.2		25518-49-4;					12815.1	15893.8	15342.2		21025.6	16582.4	32257.8	25675.9	33482.6	44007.9	35848.1	20233.5	32640	20799.3	17867.7	31031.5	33498.1	20875.8	23731.5	25258.4	24368.5	28937.7
180	isoleucine	Amino acid	Valine, leucine and isoleucine metabolism	1125	LC/MS Pos	1614	132.1	791	73-32-5;	C00407	HMDB00172	3.22242e+06	3.32307e+06	3.52699e+06	4238120	3.70795e+06	4.45757e+06	4511787	5446298	5.70197e+06	6.34243e+06	5508392	6290223	12246804	7.79308e+06	8449819	10010254	8795438	7228802	5774973	4.59949e+06	5.45462e+06	5.67573e+06	4.8803e+06	6.52597e+06
366	isoleucylglycine	Peptide	Dipeptide	40008	LC/MS Pos	1732	189.2	342532	868-28-0;			28233.5	36754.4		26795.2	32874.6	15415.4	28609	72484.9	31177.6	44591.6	32212.4	47347.9	106966	45291.7	32672.5	65822.9	48119	35933.9	24742.4	44824.6	30894.9	21762.8	23822.1	31372.2
205	isovalerylcarnitine	Amino acid	Valine, leucine and isoleucine metabolism	34407	LC/MS Pos	2533	246.2	6426851			HMDB00688		13196.1		13274.5	15478.1		34506.3	26229.7	28879.2	35629.1	25608.8	22855.8	54384.7	40603.8	44199.5	38688.3	32971.4	25168.3	57835.9	47770.2	47986.2	62605.3	48798.9	65718.1
536	lactate	Carbohydrate	Glycolysis, gluconeogenesis, pyruvate metabolism	527	GC/MS	1102.8	116.9	612	79-33-4;	C00186	HMDB00190	47934752	21029446	53895684	50390200	52325204	52270672	71358664	14075500	61220676	14434596	61362696	77574336	125077000	137426480	134883520	143752640	139312032	134368880	85120200	91491704	92106392	108830480	96021144	100507720
625	laurate (12:0)	Lipid	Medium chain fatty acid	1645	LC/MS Neg	5288	199.3	3893	143-07-7;	C02679	HMDB00638	154812	147080	132903	149592	151755	148274	159011	182279	162081	173258	162159	171854	262995	241581	260792	255842	272633	282087	248275	272487	231800	250156	264520	248494
181	leucine	Amino acid	Valine, leucine and isoleucine metabolism	60	LC/MS Pos	1674	132.2	70457986106	61-90-5;	C00123	HMDB00687	3.43068e+06	3.74482e+06	4.09344e+06	4736578	4.26778e+06	4996199	5372105	6.92605e+06	6.43372e+06	7.83462e+06	6.76324e+06	7100027	19477302	11790716	11922590	14164693	11720662	9603659	7.83672e+06	6.50209e+06	7.56911e+06	7960367	7.05736e+06	9161134
378	leucylglycine	Peptide	Dipeptide	40045	LC/MS Pos	1800	189.2	79070	686-50-0;			27182.7	23922.4	31709.1				13758.8	29724.5	39641.1	20150	24319	15656.1	28499.9	13549.1	15081.3	20000.5	27101.2	14425.3	15714.5	28098	16070.5	14202.4	20515.9	33837.6
604	linoleate (18:2n6)	Lipid	Essential fatty acid	1105	LC/MS Neg	5533	279.3	5280450	60-33-3;	C01595	HMDB00673	162143	204948	194238	171177	230781	200137	205696	501791	215432	495487	207019	209045	534345	199279	280395	326103	243431	517409	640625	549338	406261	507432	567261	644955
69	lysine	Amino acid	Lysine metabolism	22281	GC/MS	1679	156.1	5962	56-87-1;	C00047	HMDB00182	71297	188092	53677	161388	112577	76103.3	84546	444730	68453.8	151317	35950	69277	370286	148174	123628	257535	686404	388713	139546	210289	181862	227953	247070	171866
598	malate	Energy	Krebs cycle	1303	GC/MS	1502	233	525	6915-15-7;	C00149	HMDB00156	130636	144633	161265	210640	175169	181055	184206	244032	231367	267574	240529	205739	504603	139141	110714	137052	143282	650073	107282	107705	131026	89935	121439	99408
635	margarate (17:0)	Lipid	Long chain fatty acid	1121	LC/MS Neg	5733	269.3	10465	506-12-7;		HMDB02259	153699	170263	169351	161087	194999	207627	208736	185841	230833	238740	205648	207995	250454	211660	239362	262847	195684	285498	288193	290255	213192	281980	295140	297293
658	mead acid (20:3n9)	Lipid	Long chain fatty acid	35174	LC/MS Neg	5642	305.4	5312531	20590-32-3;		HMDB10378	19005.5	39499.7	28167.2	20859	36540.3	33354	25322.8	134761	35644.2	171160	33639.1	33734.9	127763	48750.4	71358	75279.8	67868.7	84655	94395	70428.8	57105	82781.2	89258.8	93587.6
225	methionine	Amino acid	Cysteine, methionine, SAM, taurine metabolism	1302	LC/MS Pos	1252	150.1	69920876137	63-68-3;	C00073	HMDB00696	752827	906602	813623	934736	829889	1.00036e+06	1.02126e+06	1.21652e+06	1.20139e+06	1.32463e+06	1.06308e+06	1.18132e+06	2.52806e+06	1.39698e+06	1.46442e+06	1.65832e+06	1.52078e+06	1727110	1.28123e+06	1.09221e+06	1.28461e+06	1.21921e+06	1.13377e+06	1.47473e+06
890	myo-inositol	Lipid	Inositol metabolism	19934	GC/MS	1924.9	217		87-89-8;	C00137	HMDB00211	1.73836e+06	3.19913e+06	3.99638e+06	3.63356e+06	3.79546e+06	3739308	4.95004e+06	4888194	5581410	5278471	5.51876e+06	6354485	27928618	18153832	16711458	15459818	20179614	4.3873e+06	21159620	12359147	19586242	19102770	12554012	22264120
629	myristate (14:0)	Lipid	Long chain fatty acid	1365	LC/MS Neg	5439	227.3	11005	544-63-8;	C06424	HMDB00806	709250	606796	715534	697466	671149	721231	808142	833033	817034	862478	762037	829820	1.27464e+06	1.00893e+06	1.15356e+06	1.1594e+06	1.21688e+06	1.4264e+06	1.37894e+06	1.12085e+06	1.05766e+06	1.45232e+06	1.36486e+06	1.44062e+06
48	N-acetyl-aspartyl-glutamate (NAAG)	Amino acid	Glutamate metabolism	35665	LC/MS Pos	1563	305	5255	3106-85-2;	C12270	HMDB01067	37584.2	35049.9	35807.2	33676.8	37708.4	37719.8	36316.5	37978.6	51628.1	50423.4	45278.9	50127.7	201104	144585	146604	158583	160220	61536.1	362525	299809	304440	304157	295850	382312
29	N-acetylaspartate (NAA)	Amino acid	Alanine and aspartate metabolism	22185	GC/MS	1648.5	274	65065	997-55-7;997-55-7 ;	C01042	HMDB00812	47983.4	47476.8	34734	62233.6	53335.6	75916.3	68458	49856.1	84612.1	57578.3	90472.1	76102.8	300567	286959	245999	244976	278094	111472	296477	238544	281444	251459	243963	290792
227	N-acetylmethionine	Amino acid	Cysteine, methionine, SAM, taurine metabolism	1589	LC/MS Neg	1805	190.1	448580	65-82-7;	C02712	HMDB11745	5118.4	6141.6	5174.4	5479.9	6657.6	6180.1	9768.7	14927.2	10636.3	13839.5	11307.5	11246.9	29148.9	14835.8	16292.8	19931.9	17795	19118.6	10666.2	12673	11348.8	13173.1	15618.1	12644.7
455	N-acetylneuraminate	Carbohydrate	Aminosugars metabolism	32377	LC/MS Pos	787	310		131-48-6;	C00270	HMDB00230	91077.1	87848.3	99283	89564.2	97950.7	88723.6	130820	133084	118015	147908	132185	127143	545341	425469	394274	429530	401274	212165	472294	403271	432862	406651	416225	456528
10	N-acetylserine	Amino acid	Glycine, serine and threonine metabolism	37076	LC/MS Pos	1012	148	65249	97-14-3;		HMDB02931	44195.1	59321.6	63414.6	35609.1	45585.1	50439.6	88660.1	44214.1	62049.3	51636.8	65118.8	85299.5	261417	165354	179881	215518	210380	72342	195884	168414	145795	198757	187116	285999
1108	N1-methyladenosine	Nucleotide	Purine metabolism, adenine containing	15650	LC/MS Pos	1356	282.1	5460178	15763-06-1;	C02494	HMDB03331	15382.1		16643.7	18654.5	20414.2	12331.8	18027.9	10447.7			20952.9	31216	59048.2	54985.2	51617.4	75953.2	48185.6	35500.7	81252.1	67518.8	67808.3	65353.4	59352.1	69036.6
1140	N1-methylguanosine	Nucleotide	Purine metabolism, guanine containing	31609	LC/MS Pos	1850	298.1	96373	2140-65-0;		HMDB01563			6646.2									22018.5	52431.3	22783.1	20173.3	22721.6	25700.6		23003.2	21044.1	21888.2	32055.1	23164.7	29501.7
1221	nicotinamide	Cofactors and vitamins	Nicotinate and nicotinamide metabolism	594	LC/MS Pos	1267	123.1	936	98-92-0;	C00153	HMDB01406	236196	226774	343156	216429	262922	349424	453529	340427	479116	377593	399062	463430	2.64606e+06	1575776	1534504	1.73911e+06	1.3872e+06	800289	2238877	1.52846e+06	1.87816e+06	1.83637e+06	1.42881e+06	2.04699e+06
1224	nicotinamide adenine dinucleotide (NAD+)	Cofactors and vitamins	Nicotinate and nicotinamide metabolism	5278	LC/MS Pos	1370	664	1.08977e+18	53-84-9;	C00003	HMDB00902	35553	49091.6	38268	32936.9	36465.1	37508.3	41995.1	119419	49439.9	135818	49307.1	51001.3	1072503	884808	1.05618e+06	1.00933e+06	898407	537327	1533483	1.20702e+06	1158496	1.37842e+06	1.20618e+06	1.61044e+06
1227	nicotinamide adenine dinucleotide phosphate (NADP+)	Cofactors and vitamins	Nicotinate and nicotinamide metabolism	32380	LC/MS Pos	1330	743.9	5885	53-59-8 ;1184-16-3;	C00005	HMDB00217					8972.4		19234.2	9294	18019.4	14926.9	24338.1	8246.1	69585.9	58211.7	77037.2	76244.9	84209.9	48235.4	77740.4	57473.4	40542.9	65434.4	55522.1	65037.8
1225	nicotinamide adenine dinucleotide reduced (NADH)	Cofactors and vitamins	Nicotinate and nicotinamide metabolism	31475	LC/MS Neg	1554	664.1	439153	58-68-4 ;606-68-8;	C00004	HMDB01487													9800.4	22266.6	4450.7	4803.6	4141.5	1962.2	4813.8	6035	4081	6695.2	5842.9	5971.4
647	nonadecanoate (19:0)	Lipid	Long chain fatty acid	1356	LC/MS Neg	6073	297.3	12591	646-30-0;	C16535	HMDB00772	30037.9	22369.4	35176.8	37021.9	27284.6	26807.8	29031.9	48200.5	39670.5	30690.6	39676	45322.8	34432.8	51319.1	50084.3	49089.6	45144.8	59447.2	52857.8	49180.3	32851.1	46014	50813.8	67439.8
639	oleate (18:1n9)	Lipid	Long chain fatty acid	1359	GC/MS	1984.4	339.2	445639	112-80-1;	C00712	HMDB00207	877354	1.17188e+06	1.14168e+06	868720	1.26564e+06	1078021	1.51696e+06	1.36833e+06	1.61271e+06	1.44479e+06	915200	1.04904e+06	3328025	2.1517e+06	2.04189e+06	2.30134e+06	2481084	2.06395e+06	2.94453e+06	2678969	2449889	2.12633e+06	2259490	2793988
244	ornithine	Amino acid	Urea cycle; arginine-, proline-, metabolism	1493	GC/MS	1763.8	141.9	6262	3184-13-2;	C00077	HMDB03374	211567	166519	254491	203653	204733	205858	212218	176435	266068	216756	300989	309257	531668	535842	400420	499208	376064	113925	376232	247880	346046	335042	281179	421345
632	palmitate (16:0)	Lipid	Long chain fatty acid	1336	LC/MS Neg	5619	255.3	985	57-10-3;	C00249	HMDB00220	5296252	5.36285e+06	5643859	4891774	5922586	6173021	6.72636e+06	6156901	6.75731e+06	7322301	6.7857e+06	6.48932e+06	9336431	6.31015e+06	7552874	7965602	6682808	10348434	9413367	7.98514e+06	8.14559e+06	9006711	9063660	10343554
633	palmitoleate (16:1n7)	Lipid	Long chain fatty acid	33447	LC/MS Neg	5477	253.3	445638	373-49-9;	C08362	HMDB03229	327818	389448	489535	410691	355928	492667	493265	893553	420151	887552	397546	446256	1.22592e+06	491766	634020	704013	623043	1.1838e+06	1288716	1.11582e+06	943962	1.07214e+06	1.29673e+06	1.32767e+06
1004	palmitoyl sphingomyelin	Lipid	Sphingolipid	37506	GC/MS	2524	311.3	9939941				971237	1.13988e+06	1.28133e+06	1.21382e+06	1.46282e+06	1.75767e+06	2.01427e+06	1.75912e+06	2.43503e+06	2060240	1.7057e+06	2.40979e+06	8931780	6.88798e+06	5258065	5478343	6.31065e+06	4714972	6.33036e+06	5.238e+06	6.61534e+06	5.64175e+06	5.27659e+06	7248873
833	palmitoylcarnitine	Lipid	Carnitine metabolism	22189	LC/MS Pos	5179	400.4	461	6865-14-1;			97293.3	86499.2	84887.5	96175.5	74228.9	67606.9	130003	116833	226277	35907.9	97789.4	239072	669574	1.66017e+06	1.35343e+06	1.27936e+06	1.39793e+06	305813	130901		222394	42286.8	37102.2	69704.8
1243	pantothenate	Cofactors and vitamins	Pantothenate and CoA metabolism	1508	LC/MS Pos	2218	220.1	6613	137-08-6;	C00864	HMDB00210	198639	209644	219049	242950	273616	226248	239249	294374	332088	335689	381613	397902	755302	525037	546080	529926	574564	463722	445248	337345	344985	414058	334667	471094
621	pelargonate (9:0)	Lipid	Medium chain fatty acid	12035	LC/MS Neg	4847	157.2	5461016	112-05-0;	C01601	HMDB00847	17566.7	23652.7	22827.6	20887.6	18028	21204.3	29898.9	22767.8	24648.4	27088.4	26067.3	28962.3	40087	38263.6	41753.5	42602.7	38116.4	43102.3	41658.8	40353.6	45274.9	49767.2	40136.3	43485.1
631	pentadecanoate (15:0)	Lipid	Long chain fatty acid	1361	LC/MS Neg	5522	241.3	13849	1002-84-2;	C16537	HMDB00826	229454	190155	234402	215421	237889	239945	249227	229527	244246	266353	247209	267445	315326	318289	384232	379239	317313	454596	401978	317463	283975	384405	315533	387557
1376	phenol red	Xenobiotics	Chemical	36817	LC/MS Neg	3650	353.1	4766	143-74-8;	C12600		6120.1	6251.1	6866.2	7512.3	8500.7	7879.7	9805	9369.3	9720.7	10067.3	8782.8	10752.6	31388.9	27916.5	27817.6	29640.8	29091.1	27201.7	29934.8	29982.8	27437.3	29892.8	29056.2	30588.7
83	phenylalanine	Amino acid	Phenylalanine & tyrosine metabolism	64	LC/MS Pos	2056	166.1	69256656140	63-91-2;	C00079	HMDB00159	2888476	3.44796e+06	3318684	4033679	3.47745e+06	4.06269e+06	4.23872e+06	6.0933e+06	5.39411e+06	6209829	5362949	5887584	13612491	8640032	8721264	10190261	9210433	6945142	5715893	4747264	5.88073e+06	5698966	5.06216e+06	6.79136e+06
602	phosphate	Energy	Oxidative phosphorylation	11438	GC/MS	1307.7	298.9	1061	7664-38-2 ;	C00009	HMDB01429	139673296	194363152	173842080	237774224	187138608	217461312	242912544	201257504	228144864	241628176	228142608	272512480	340940992	277971072	266091632	285467072	295651840	254758496	296278368	278914176	294903904	292518976	295289088	322428384
877	phosphoethanolamine	Lipid	Glycerolipid metabolism	12102	GC/MS	1577.3	299.1	52323241015	1071-23-4;	C00346	HMDB00224		14896.4		18108	33975			35026.7		25292		37985	107639	56437	61675.8	56325.4	106452	68530.6	102739	75333.1	99338	46931	61540	118027
339	pro-hydroxy-pro	Peptide	Dipeptide	35127	LC/MS Pos	960	229.2	11673055	18684-24-7;		HMDB06695	12700.3		21439.3	11449.5		9033.8	18803.2		15991.8	21633.8	22915.6	15369.8	49851.3	24154.7	56239.8	36729.7	38980.9	29316.6	40766.6	17805.6	28081.7	21337.7	25644.4	26180.9
246	proline	Amino acid	Urea cycle; arginine-, proline-, metabolism	1898	LC/MS Pos	796	116.1	1457426971047	147-85-3;	C00148	HMDB00162	2.54905e+06	1.80704e+06	2.57208e+06	2.37451e+06	2.73799e+06	2.81903e+06	3.47044e+06	2.82026e+06	3.19286e+06	3.39801e+06	3675874	3.90147e+06	8941866	6.6532e+06	6757277	7751070	5.8079e+06	3.16368e+06	6897624	5510521	5.09933e+06	6495583	5.18049e+06	6.61396e+06
330.1	prolylglycine	Peptide	Dipeptide	40703	LC/MS Pos	875	173.1	74080766426709	2578-57-6;					19037.3	9509.9	14811		17536.1	18760.8	24595.1	20282.4	29016.8	27771	39989.7	21881.8	32430.1	27142.1	23976.8	37735.4	30692.6		16464			15643.4
809	propionylcarnitine	Lipid	Fatty acid metabolism (also BCAA metabolism)	32452	LC/MS Pos	1589	218.2	107738	17298-37-2 ;	C03017	HMDB00824	177270	154624	230792	192943	203018	204250	233866	224730	315296	321042	287955	244642	278442	258643	304046	330369	269986	152423	483926	364260	385910	501795	414400	518335
1181	pseudouridine	Nucleotide	Pyrimidine metabolism, uracil containing	33442	LC/MS Pos	1180	245		1445-07-4;	C02067	HMDB00767	14611.6		9832	12683.3	9089.9		9843.6	11339.8				12636.6	57263.9	73824	77971.9	81745.5	66422.9	99020.5	79254.8	74363	70598.3	86305	86138.1	100679
603	pyrophosphate (PPi)	Energy	Oxidative phosphorylation	2078	GC/MS	1642.3	451	644102	1466-09-3;	C00013	HMDB00250	130584	39765	368204	92200.1	193086	43832.9	313468		793496	71594.2	132685	136098	1344275	1.74391e+06	1.44751e+06	927729	152907	32536	921078	623053	483431	529289	480545	589684
548	ribitol	Carbohydrate	Nucleotide sugars, pentose metabolism	15772	GC/MS	1692.4	217		488-81-3;	C00474	HMDB00508	31300	42215	43557	51085	57007.4	41911.1	46625	70036.9	72855.8	68453.1	65853	68907	773040	211255	165884	165255	193573	107287	164682	100054	193604	130759	116197	184290
554	ribose	Carbohydrate	Nucleotide sugars, pentose metabolism	12080	GC/MS	1639.2	204	5311110	50-69-1;	C00121	HMDB00283	32235	59093	38762.2	46623.9	45665	39936.4	90981.4	134017	107072	98926.6	80917	133331	606999	106877	95766.3	85158.7	116559	168147	52052.9	53206	78820.9	62332.2	50053	100757
557	ribose 5-phosphate	Carbohydrate	Nucleotide sugars, pentose metabolism	561	GC/MS	1928.4	315.1	447634	18265-46-8;108321-05-7;	C00117	HMDB00618		14631	26709	29137.4	44921.1	36849.3	45243.2	40776.6	47897.8	42743.7	50464.4	89436.5	44362	55338.9	23616	30969.4	37727	42140		12304		18123		14243
559	ribulose	Carbohydrate	Nucleotide sugars, pentose metabolism	35855	GC/MS	1662	306.1	79021	488-84-6;	C00309	HMDB00621,HMDB03371	4168									3813	10136	15783.5	43399.7	13146.2	10634		8700.6	9183.1	3876			8568		3349
224	S-adenosylhomocysteine (SAH)	Amino acid	Cysteine, methionine, SAM, taurine metabolism	39540	LC/MS Pos	1480	193.2		979-92-0;	C00021	HMDB00939	63849	87006.6	86024.5	99081.5	92986.4	87332.9	88335.6	109191	102088	113785	105356	118323	241539	300284	225252	274612	380351	137132	190898	222436	252314	210998	203932	236314
898	scyllo-inositol	Lipid	Inositol metabolism	32379	GC/MS	1893.8	318.2		488-59-5;	C06153	HMDB06088		30836.6	43141.3	30404.6	42628.4	41756.8	55974.8	43712.7	75069	67690	64740	58565.7	327514	153336	152444	113076	167182	51606.9	245926	114966	201351	214192	133972	257872
551	sedoheptulose-7-phosphate	Carbohydrate	Nucleotide sugars, pentose metabolism	35649	GC/MS	2070	691.35	616	2646-35-7;	C05382	HMDB01068								43522.6		29269.6	1412	8805	52751	32476.2	17286.2	9205	17087	16448	19288.2			14107	10496	13666
8	serine	Amino acid	Glycine, serine and threonine metabolism	1648	LC/MS Pos	674	106.1	59516857581	56-45-1;	C00065	HMDB03406	201345	284334	265127	224645	271667	288442	331761	477274	374426	376249	321944	294568	699387	448980	429809	527216	405227	582806	259833	264742	342094	250134	267376	297946
495	sorbitol	Carbohydrate	Fructose, mannose, galactose, starch, and sucrose metabolism	15053	GC/MS	1843	319.1	107428	6706-59-8;	C00794	HMDB00247	13387	30567	35539		25399	30805	61657.7	37035	48705	39506	38389	45537	92269	16827			14190	44985		4063
270	spermidine	Amino acid	Polyamine metabolism	485	LC/MS Pos	533	146.2	1102	124-20-9;	C00315	HMDB01257	101193	66249.1	83336.8	95782.2	105796	95056	98877.1	85464.1	101305	75763.2	136083	133904	382386	226755	115873	132678	103347	97955.7	1.34851e+06	883362	1.2074e+06	768706	491797	1.05231e+06
273	spermine	Amino acid	Polyamine metabolism	603	LC/MS Pos	506	203.2	1103	71-44-3;	C00750	HMDB01256																			6.14773e+06	4374048	5330332	4.15984e+06	1.80552e+06	5507301
993	sphinganine	Lipid	Sphingolipid	17769	LC/MS Pos	5175	302.3	3126	3102-56-5;	C00836	HMDB00269		31069.4	23362.2				45422.1	51591.6	86077.4	26984.9	50217.8	93529.6	164459	517898	520841	418302	376785	418070		80599.3	89910.8	37889.7
995	sphingosine	Lipid	Sphingolipid	17747	LC/MS Pos	5197	300.2	5353955	123-78-4;	C00319	HMDB00252	23856	91249.3	112020	134627	59197.9	109354	217203	379796	270907	159671	194307	279801	1.49947e+06	2.22363e+06	1.9851e+06	2.18847e+06	1.98657e+06	1.56433e+06	64371.5	56257.6	292398			62132.7
733	stearamide	Lipid	Fatty acid, amide	37487	GC/MS	2071	131	31292	124-26-5;	C13846											72519			133314	101939	128517		130428	80050	295490	95878.6	290693	174082		208880
590	succinate	Energy	Krebs cycle	1437	GC/MS	1348	247	1110	110-15-6;	C00042	HMDB00254	14469	26079	36586	12178	29415.3	32174	32530	31506.9	29183	27919	27399	15453	71414.6	23248	46996.3	35237	33254.2	51875.3	56003	70689.7	59330	58688	77561	68699
222	taurine	Amino acid	Cysteine, methionine, SAM, taurine metabolism	32975	LC/MS Pos	687	126.1	11234068592	107-35-7;	C00245	HMDB00251	65346.9	56420.6	76533.2	69274.7	67038.6	69020.1	47275.6	69674.9	65761.9	79231	67371.8	62707.8	201893	168826	133232	147588	161322	18340.7	206408	174134	208128	188900	142480	172648
17	threonine	Amino acid	Glycine, serine and threonine metabolism	1284	GC/MS	1412.3	218.1	69710196288	72-19-5;	C00188	HMDB00167	719989	993636	1.03701e+06	1.19107e+06	1.2853e+06	1384724	1109724	1.61699e+06	1464481	1.77258e+06	1.55019e+06	1.79638e+06	3.87607e+06	2490172	2.3411e+06	2.63451e+06	2.73256e+06	1.98622e+06	1.601e+06	1.42824e+06	1.88257e+06	1.96783e+06	1.45111e+06	2.01878e+06
207	tiglyl carnitine	Amino acid	Valine, leucine and isoleucine metabolism	35428	LC/MS Pos	2317	244.1		64191-86-2;		HMDB02366	21231.4	22418.2	11040.3	17324.7		10446.9	17923.6	19543.6	15961.7	19259.6	22204.9	24619.8	59043.8	38642.6	32453.9	28640.1	33743.1	21669.9	39098	15932.8	45983	27534.8	29099.9	32592.8
52	trans-urocanate	Amino acid	Histidine metabolism	607	LC/MS Pos	1119	139.1	736715	104-98-3;	C00785	HMDB00301		38465.4		42351.5	25349.9			19864.1		36424.3	13794.3	20382.3	63244.8	16029.5	16041.3		20678.3		68834.9	15915.8			75510.5
145	tryptophan	Amino acid	Tryptophan metabolism	54	LC/MS Pos	2445	205.1	69235166305	73-22-3;	C00078	HMDB00929	893067	934733	988826	1.15921e+06	1.02621e+06	1.06913e+06	1067739	1.46978e+06	1.35681e+06	1.53621e+06	1.54949e+06	1.57317e+06	3.03586e+06	2.16067e+06	1.96247e+06	2.41698e+06	2.24078e+06	1.85551e+06	1.49873e+06	1.22972e+06	1.50835e+06	1.49048e+06	1.2941e+06	1.82623e+06
99	tyrosine	Amino acid	Phenylalanine & tyrosine metabolism	1299	LC/MS Pos	1516	182.1	60576942100	60-18-4;	C00082	HMDB00158	1.21374e+06	1.22131e+06	1.33015e+06	1.58803e+06	1459321	1.66912e+06	1.50952e+06	2.18692e+06	2134885	2.302e+06	2.19329e+06	2395210	4.25172e+06	2.73834e+06	2.80619e+06	3.17086e+06	3.14615e+06	2560995	1.80653e+06	1.59218e+06	1.88276e+06	1.85331e+06	1.74975e+06	2.23785e+06
563	UDP-glucuronate	Carbohydrate	Nucleotide sugars, pentose metabolism	2763	LC/MS Neg	594	579.1	17473	28053-08-9;63700-19-6;	C00167	HMDB00935	24648	24472.9	27861.3	24224.9	29863.7	27392.5	36756.2	39154.8	38471.9	31817.9	35871.1	36391.3	154298	132926	124492	123506	126057	62416.1	155931	133562	133436	123799	137968	136380
1178	uracil	Nucleotide	Pyrimidine metabolism, uracil containing	605	GC/MS	1370.4	241	1174	66-22-8;	C00106	HMDB00300	201090	255894	196880	207573	224880	286539	254484	510282	236629	476633	237895	364087	3.74665e+06	1.7942e+06	1.87872e+06	2.16341e+06	1846563	1.41153e+06	3.62369e+06	3.16146e+06	3344877	3.46004e+06	2.86868e+06	3.6372e+06
245	urea	Amino acid	Urea cycle; arginine-, proline-, metabolism	1670	GC/MS	1223.9	171	117616150869	57-13-6;	C00086	HMDB00294	1.01519e+06	1085292	1220651	1277354	1270658	1408868	1291004	1691307	1390503	1509972	1677152	1652253	4.16638e+06	2910260	2.49753e+06	2.34797e+06	3.94215e+06	2839867	3.7889e+06	3.53443e+06	3793555	4675707	3446494	4.55017e+06
1180	uridine	Nucleotide	Pyrimidine metabolism, uracil containing	606	LC/MS Neg	1467	243.1	6029	58-96-8;	C00299	HMDB00296	37171.3	57232.9	47588.8	45613	60631.8	38107.9	47924.2	178555	54911.9	152469	60007.3	71345.3	222907	113161	124133	142271	138304	150729	80164.9	108613	92891	95256.7	112279	92825.9
1189	uridine 5'-diphosphate (UDP)	Nucleotide	Pyrimidine metabolism, uracil containing	5345	LC/MS Neg	606	403	6031	21931-53-3;	C00015	HMDB00295	24393.5	12511.7	25173.5	23767.4	23429.7	22750.1	27158.3		28044.6		23744.9	20448.3	47369.8	78000.4	70789.5	65770.3	66351.3	21965.9	25694.7	19495.9	26449.7	34556.7	15283.2	26129
1190	uridine 5'-triphosphate (UTP)	Nucleotide	Pyrimidine metabolism, uracil containing	33448	LC/MS Neg	639	483	6133	19817-92-6;	C00075	HMDB00285	14545	4759.6	14087.5	11834.6	8151.5	12484	13237.5		12338.9		9555.7	5046.9	30297.2	29672.1	28391.3	25057.3	23516		4484.1		4777.8	7194.4
1187	uridine monophosphate (5' or 3')	Nucleotide	Pyrimidine metabolism, uracil containing	39879	LC/MS Pos	1079	325					114683	167507	162700	197095	189685	173563	196722	132467	238169	169169	270066	330959	224956	539602	502972	480619	602591	358105	383596	361548	366119	475420	419561	451773
190	valine	Amino acid	Valine, leucine and isoleucine metabolism	1649	LC/MS Pos	1040	118.1	69710186287	72-18-4;	C00183	HMDB00883	1884513	2.39335e+06	2.57381e+06	2922265	2.67152e+06	3.09893e+06	2.78735e+06	3.8058e+06	3.99137e+06	4.58195e+06	4.05165e+06	4462976	8651698	5.52777e+06	6.04193e+06	6931370	5880707	5.0486e+06	4.18295e+06	3466105	3.89261e+06	4.27132e+06	3.71488e+06	4.88294e+06
1095	xanthine	Nucleotide	Purine metabolism, (hypo)xanthine/inosine containing	3147	GC/MS	1889.9	353	1188	69-89-6;	C00385	HMDB00292	19509.9	49489.8	17123.3	10466	37230	44114.2	38631	238318	36947	237259	38824.7	58710.3	1.61665e+06	500412	340624	482993	456230	430314	871780	743226	1.0931e+06	674663	576720	962936
1096	xanthosine	Nucleotide	Purine metabolism, (hypo)xanthine/inosine containing	15136	LC/MS Pos	1785	285	64959	146-80-5;	C01762	HMDB00299							4881.1		6359.4	15928.4			128418	50096.2	65143.1	67562.8	59769.2	114924	110475	107534	119601	84951.1	113540	131072
565	xylitol	Carbohydrate	Nucleotide sugars, pentose metabolism	4966	GC/MS	1677.6	307.2	6912	87-99-0;	C00379	HMDB00568													38783.7	7718	3461.3						4063
	X - 01497			33028	LC/MS Pos	5115	332.2					6333743	7.53914e+06	7.50425e+06	9742814	6396671	7955086	10829466	14388400	10099909	14904696	10806099	11558166	50970296	42245060	42460032	40121540	35496376	26799542	32215004	27287692	34309976	32393236	27486118	46470304
	X - 03091			12771	GC/MS	1963.9	232.1					68103.6	124362	46212.5	129483	95852		31062	162559	35969.1	30397	57215	44485.3	58069	42426	73518	75314.9	250529	62077.9	67795.4	114265	41530	88335.9	154968	36325
	X - 03094			12774	GC/MS	1978.7	299					736646	920464	1.2414e+06	1.18856e+06	1.45185e+06	1.62214e+06	1.65942e+06	1.55155e+06	1.71004e+06	1.52804e+06	1.71041e+06	2.15397e+06	5266287	3.90471e+06	3.26927e+06	3.17735e+06	4.4826e+06	3.44751e+06	2.87937e+06	2.33748e+06	2.53716e+06	2.5512e+06	2.52813e+06	2.83368e+06
	X - 04015			16062	GC/MS	1497.8	160					1.03798e+06	1.12256e+06	1.0293e+06	885397	1.10495e+06	263675	1.24469e+06	1.0876e+06	1136427	1.38307e+06	1.05611e+06	857760	2.31306e+06	575958	2.02844e+06	1.14454e+06	2212169	2.09849e+06	2.10617e+06	1.36549e+06	1.64729e+06	1.98729e+06	1.94743e+06	1.69571e+06
	X - 04051			16116	GC/MS	1968.7	357.1					17117	30400	26414	14564	13274	25827.1	42555	52205	23261	60555.9	29819	43159.4	287169	153610	143358	145894	169795	85859.7	177004	128038	188004	166377	102107	214409
	X - 04053			16118	GC/MS	2004.6	217.1					70091	144918	62778	114821	101278	94744.7	231841	196956	198593	272796	163999	163709	1.70587e+06	665879	444302	539477	1.37191e+06	476870	543772	367034	859618	705934	361667	710804
	X - 04523			16866	GC/MS	2048.1	258.1					92194.1	160171	164472	181389	159650	214734	225830	203245	244430	194259	199674	258820	1.29954e+06	872419	739526	658056	914660	315192	759904	580562	790457	827560	499043	838969
	X - 05907			18929	GC/MS	1643.2	229.1						6931		19284									48756	31813	10537	27780			188756	112253	190328	98277.6	60124.3	180236
	X - 06666			19602	GC/MS	2053.1	318.2						35175	32391.9	43526.4	13866	52121	66359	43263.9	48100.7	75794	37207.7	61987.1	148645	111576	105232	80703.6	75561.6	70501.3	164745	127474	167534	139104	129094	195644
	X - 06667			19603	GC/MS	2074	217.1					28387	71785.4	86306.9	68426	102387	60761	116015	459100	162814	405076	110175	178635	1364191	653235	492110	588916	658846	502008	537064	609244	715953	611214	413014	615315
	X - 08167			21391	GC/MS	1211.8	216.1					71767	108722	91163.9	147141	113538	106504	126970	186017	135330	140831	122971	128354	423650	272555	237178	241864	378987	274602	278699	272834	309368	311466	289192	310597
	X - 08402			21630	GC/MS	2427.7	283.1						105827					66004.4		56336.6	48328.8		86657.6	203827	154287	126536	107037	131294	141360	144291	115117	242394	128140	119718	154334
	X - 08889			22320	GC/MS	1634.3	521.2					32874.1	20543	23708.7	26575.6	32511	21480.1	14590.1	29682.7	16559.9	44747.7	23613.8	12014.7	52953.7	27928.6	29099.2	50799.7	52043.1	31709.4	33007.4	39902.9	16230	9720.3	63167	25698.5
	X - 10445			32894	LC/MS Pos	1939	250.1					17442.4	41796.4	48175.1	32420.9	35406.1	39899.5	44507.4	35376.1	61141.2	60880.2	68570.5	52571.8	148947	120248	113153	146256	136639	110326	182961	149196	152709	169156	145709	201092
	X - 10474			26473	GC/MS	1388.1	340.1					41724.9	13404	93869.6	21617.6	31077	39364	45499.8		71275.6		76262	66509.5	25431	74341.1	160501	77151.4			49107.3	18163	15967.9	23082	12702	24894.9
	X - 10500			27256	GC/MS	1229.9	211					297974	396451	342114	370721	382884	477519	440332	336452	504411	384547	356673	382945	769577	713569	682683	745482	593065	477282	478041	465221	436796	493590	481598	515497
	X - 10510			27278	GC/MS	2470	297.2					22500	43657.8	49597	29090	38257	51363	56660.7	53183.8	30689	82964	55402.2	59466.8	219459	130856	120575	134290	119828	101529	110165	140112	124124	141097	102685	142558
	X - 10677			28774	GC/MS	1438	269.1					35750.9	22389	40627	7734	34836.9	27665.5	33893.1	36192.2	43621	48882.7	36041.2	45958.1	226554	156149	116650	129770	149739	39472.6	189342	150092	161474	114124	111388	163968
	X - 10876			31361	GC/MS	1485.9	70.9					782064	964891	1003122	1.03681e+06	1.06231e+06	973855	1.05781e+06	919484	1.18959e+06	907253	1.00492e+06	1.00822e+06	2.7164e+06	2.46179e+06	2.27785e+06	2.37837e+06	2.23452e+06	1.09894e+06	1.75728e+06	1.71291e+06	1.36961e+06	1.84936e+06	1.78065e+06	1.65249e+06
	X - 11204			32518	LC/MS Pos	5263	229.2					1.48658e+06	1.51283e+06	1.71053e+06	2.04228e+06	1.61839e+06	1.65743e+06	2.25929e+06	2.27812e+06	2520044	1.97813e+06	2.63481e+06	2.64569e+06	3927328	4.29879e+06	4558641	4.00822e+06	5230332	3162916	2.33731e+06	2.19796e+06	2.32374e+06	2.64854e+06	2.56332e+06	2.54112e+06
	X - 11412			32729	LC/MS Pos	3836	204.2					113090	103282						100368	125199				163137	110251	144518	150174	127049		128951	144677	171834	110721	84634.7	140982
	X - 11533			32850	LC/MS Neg	4904	243.2					106394	102764	128201	120675	115564	131302	149943	120117	138910	140886	154776	164017	210418	186770	220930	205077	200097	218111	180016	205820	228315	187650	203416	199098
	X - 11542			32859	LC/MS Pos	5247	245.2					839058	1.10843e+06	1.07703e+06	1.28658e+06	908320	1.05826e+06	1201336	1.30438e+06	1.20447e+06	1.04089e+06	1.23497e+06	1219473	1.32286e+06	2.0342e+06	1.85321e+06	1.64248e+06	1.87418e+06	2.031e+06	1.32369e+06	1.133e+06	1.36871e+06	1.1956e+06	1.19683e+06	1.33734e+06
	X - 11570			32887	LC/MS Pos	1417	470.1					39150.9	33361.9	42827.3	41719.4	40345.1	42380.6	54835.2	63076.5	67990.8	70119	58129.9	68114.5	427844	283266	255587	275697	292770	74113.5	304845	259301	254035	286854	223866	283577
	X - 11583			32900	LC/MS Pos	2793	457.1					2172860	2.84149e+06	2.351e+06	3558946	2.13546e+06	2.85976e+06	3.137e+06	4384764	4.2762e+06	4.3542e+06	3.32215e+06	4.08271e+06	13734638	11828738	9553335	10945190	12676802	2.68316e+06	5.21969e+06	4799823	3.41384e+06	6579273	6427568	6.42905e+06
	X - 11586			32903	LC/MS Pos	3434	442					40232.3	45479.9	38234.8	45992.7	43696.1	37108.1	44426	72257.9	57797.7	45508.7	49367.9	63009.9	212808	181883	90567.2	101427	123245	37874.3	119566	106147	202935	108525	114192	135302
	X - 11603			32920	LC/MS Neg	1114	360.1																	8522.5	20660.3	18249.5	23285.1	16552.3		25999.7	21417.8	24218	30654	29973.8	25452.1
	X - 11606_1			32923	LC/MS Neg	1306	364.2							3261.7			3123.3	4114.1		4696.2		4947.9	5589.2	8684.1	19174.6	16380.8	16600.7	17117.8	7620.6	10483.8	10673.1	8406.4	13315.7	10727	10840.5
	X - 11606_2			39660	LC/MS Pos	1616	366.2					30266.5	18391.8	38421.5	39010.6	40979.6	42309.8	62910.7	28469.7	63617.1	28806.8	73825.9	83577.6	161990	297766	272144	307692	272213	108550	183255	166308	135981	212764	168991	208677
	X - 11624			32941	LC/MS Neg	2738	277.2					4263.6	1952	4040.6	4808.7	4930.5	4350.6	5927.9		5309.6		5647.5	7177.1		3588.8	4875.5	5083.3	3810.2		3976.2	4437.9	2828.8	3631.6	2687	2656.9
	X - 11641			32958	LC/MS Neg	3950	325.3																		53469.2					6922.2	2216.5	34043.7			4888.6
	X - 11677			33015	LC/MS Pos	1878	267.1					17042.7	20910	15208.1	22159	12989.4	17817.9	29880.8	33293.8	35653.7	53630.6	29175.2	30857	203460	123005	116434	118508	132292	69906.3	111249	92463.7	128747	102538	112603	138339
	X - 11875			33220	LC/MS Neg	5272	381.3					93193.6	119835	94354.7	106997	102272	105396	103370	111826	110455	110352	99011.3	96873	98074	86186.7	103543	101173	104609	165095	251115	191221	230295	139429	162610	206110
	X - 11886			33231	LC/MS Neg	5800	453.3					10404.2	10670.1	13667.8	15088	22388.7	18417.3	17908.3	17750.7	24022.6	23910.1	17235.8	20683.5	21470.5	21494.7	23443.8	25780.4	17015	49081	36483.5	30364.5	35900.3	38441.4	38936.4	29646.4
	X - 12051			33403	LC/MS Pos	5739	456.4					5.12239e+06	5393517	5.70926e+06	10568864	3.58954e+06	6419156	12411981	20195266	21471304	3.73623e+06	8.28011e+06	20681042	26889184	48461388	32167466	26679184	29901658	40851856	9106704	3168528	36573356	3377969	1.90808e+06	8479517
	X - 12128			33543	LC/MS Pos	1725	162.1						53935.2		55008.7		72901.1	105024	98275.6	111694	98542.1		149744	457136	212972	230536	254357	329293	169400	286676	301508	330193	351224	278492	424317
	X - 12465			33910	LC/MS Pos	1475	248.2							9708.6	12549.1	13394.3	11692.9		15315.8			11381.2	13794.7	33573.5	17325.4	24046.7	24677.5	22549.9		46308.6	27515	31239.5	27107	38334.8	51215.7
	X - 12660			34265	LC/MS Pos	5667	442.2					667970	524531	1.03328e+06	1.89666e+06	622055	1.32426e+06	1.89538e+06	3342243	3.01299e+06	524151	1.28186e+06	2.36193e+06	3841115	6.96183e+06	4.05669e+06	2.84427e+06	3.85253e+06	5020859	1.57704e+06	762304	7000327	705678	392323	1.68659e+06
	X - 12748			34358	LC/MS Pos	1538	322.1					457616	456632	543362	580102	572657	604096	682384	722833	837364	781393	757122	853777	3.74614e+06	2.86193e+06	2.70941e+06	2.83395e+06	2.85312e+06	1.19262e+06	2.77868e+06	2.43605e+06	2.47246e+06	2831867	2.31986e+06	2865500
	X - 12776			34453	LC/MS Neg	665	119.1					123191	137960	129996	155540	123758	135222	144507	120156	143219	136412	155890	162060	122226	118060	131348	133093	155790	191018	124984	120642	118014	124627	148456	130193
	X - 12792			34475	LC/MS Pos	812	134					58152.6	115092	109022	132423	126184	92139.8	136966	188155	134830	182078	187942	142173	372049	254451	289396	282770	828586	214005	417001	394778	350088	346782	446202	338854
	X - 12800			34483	LC/MS Pos	2263	417.3					14192.5	14413.7	19609.9	19079.2	17758.3	23760.9	31128.5	28157	28377	28304.4	28125.7	34728.3	39299.5	40399.9	39891.2	50453.6	44697.3	45642.8	42069.7	39424.8	39684.5	33847.8	30647.9	42634.3
	X - 12854			34538	LC/MS Pos	1380	405.2					11083.6	9791.5	16333.1	14291.5	13913.3	18486.8	22122.4	17984.6	20713.8	15177.1	20659.7	25408.7	46728.7	39400.1	37186.8	45079.9	37094.8	23036.7	41019.4	33418.5	31543.4	33083.1	31248.2	41466.8
	X - 12855			34539	LC/MS Pos	1404	248.2					26026.2	24992.2	30609	31971.7	34886.1	32263.5	23381.3	27810.7	28076.5	37624.7	26591.8	28041.3	50663.3	24222.4	34339.1	37119.9	39925.2	21711	77443.3	55855.9	62086.5	59449.6	69509.1	81104
	X - 12986			34670	LC/MS Pos	3856	464					30580.9	27352.9	30477.8	26640.8	33294.9	32096.6	46899.7	32793.4	37981.6	31773.8	37976.6	51554.5	71608.4	72749.5	71975.3	56589.5	63717.9	48974.2	62962	55520.3	44292	68519.3	55600.6	67785.6
	X - 12991			34675	GC/MS	1709	146					56997.1	105067	45385.4	59794.5	54743.1		94268.1	187388		129133			304128	131627	56539.4	100654	303239	95515.7	142382	105965	160275	181501		222287
	X - 13005			34690	LC/MS Neg	3519	197.1					5295.1	4250.5	6036.9	7895.9	7298.9	6774.8	7975.6	6374.8	8808.7	5711.2	9688.7	12092.7	6138.8	12754.3	6780.5	6086.5	7105	11282.2	5360.6	5801.4	4621.8	4936.2	5771.3	4813.7
	X - 13110			34802	LC/MS Neg	3428	371.1					2423.4		2903.4				2954.5	2533.4	2395.8	2740.1	3141.2	2610.1	13270.7	12429.5	13260.5	13413.1	14230.9	11450.5	13808.4	13560.4	13193.6	15357.7	14343.2	14588.8
	X - 13148			34840	LC/MS Pos	3280	561.1					98910.3	55850.3	141998	298183	255366	204923	302468	43583.9	352474	34840.6	543691	622108	63690.5	20921.2	14189.9	24371.6	23562.5	79009.6			9761.8	6330.1
	X - 13215			34912	LC/MS Neg	5179	149.2					5045	7433.3	4295.9	4524.9	3244	5233.8	5278.9	5868.5	11055.7	4819.4	5006.6	7761.9	15693.2	11380.6	15481.4	13573.4	13159.9	10140.9	13335.3	13117.4	14157.3	18749	12683.5	12787.7
	X - 13396			35099	LC/MS Pos	5153	246.2					86794.9	73557.3	159792	94748.3	139164	173202	273612	318027	192004	400713	256843	227580	1.50009e+06	1.19608e+06	1.09774e+06	948509	783603	674431	1.01853e+06	821692	1.06017e+06	925199	776833	1.46523e+06
	X - 13414			35140	LC/MS Pos	2999	745.4					16549.2	24936.1	15902.9	31396.4		28058.4	28192.8		24865.8	26687	32471.7	30366.7	17868.6		9702.4	9649.8				25856.9		24373.5	39543.8	34018.5
	X - 13423			35164	LC/MS Pos	4970	318.2					272466	298294	326526	419208	273458	346024	477669	713750	450476	763779	507006	518572	3.40017e+06	2316384	2.33146e+06	2.18945e+06	1.90313e+06	1356583	1.9012e+06	1.58697e+06	1.87028e+06	1994322	1.70917e+06	2.92426e+06
	X - 13496			35270	GC/MS	2103.4	372.2					97928.4	90326.8	141745	163322	137230	179828	194403	188198	212977	204161	191721	290414	840216	601527	629650	463560	632244	519136	767056	611950	706128	714686	599806	755188
	X - 13508			35282	LC/MS Pos	1568	437.1					16634.6	7985.6	15870.4	19890.5	14954.3	24194.3	26091.8	8323.1	20959.8	9378.9	15150.9	24439.2	44101.1	26784.4	27146.5	32560.8	30129.2	8438.7	60132.6	44329	34115.9	53353.3	40276.4	58578.9
	X - 13512			35286	LC/MS Pos	2176	247.1						28906.2						47381.1		38220.6	15379.1	11652.3	172827	30915.7	28820.1	51696.6	35095.8	26631.1
	X - 13520			35294	LC/MS Pos	4256	290.1					28047.3	58759.6	39528.7	54025.7	29656.4	37263.7	48369.1	73221.2	45034.6	81917.5	59536.4	51749.7	362558	271084	254402	215334	196494	164173	219070	181342	225966	218496	209015	343103
	X - 13557			35335	LC/MS Neg	3611	252					12138.3	8550	17208.4	11995.3	21334	16991.8	19119.6	7693.6	23943	7557.9	22288.2	19964.6	10875.5	30242.6	33165.5	31991.1	32120	31029.1	43055.4	49761.3	33751.4	46572.2	51959.8	41619
	X - 13872			35767	LC/MS Neg	5125	339.2					6542.3	12601.5	8827.3	9794.3	15201.9	10316	11195.8	17263.5	13077.6	12299.2	9217.3	8420	10553	15471.1	10655.2	13767.2	11996.3	20448.9	19640.9	21795.4	19401.6	16844.8	16936.2	14859.9
	X - 14092			36016	LC/MS Pos	970	245.2					11690.8		13919	15167.5	10391.1		16479.5	19868.6	24220.9	30726.3	22668.8	19565.9	31486.2	19908.9	20894.1	17845.6	29094	33673.2	23750.2	15805.9	21392.7	33182.1	17424.4	31742.1
	X - 14234			36160	LC/MS Pos	2021	295.1					10093.8		22092.5	18844		16574.3	23006		20090.7	13210.5	23653.3	28720.9	29656.1	39339.5	47521.7	40307.9	34382.5	29339	65075	51171.6	39808.9	57825.4	56737.3	65636.2
	X - 15163			37304	LC/MS Pos	1533	502.8					5656.8		8761	5522.9	12355.5	10263		10515.7	15638.1	12687.9	20858.6	22647.8	97225.2	41529.6	61672.8	77048.4	37039.8	32472.5	46069.8	41109.4	28574.6	50315.7	43304	34122.8
	X - 15165			37306	LC/MS Pos	1679	558.9						26209.4	13658.3	10377.3	13755.9			20267.7	23621.3	26882.7	12502.9	17503.3			18250.5	21963.1	17778.6	24212.4	24746.2	29266.8	28410.3		18356.1	14044.8
	X - 15197			37338	LC/MS Pos	1788	323.3					8482.9	16983.7	16119.3	17975.2	16349.3	12563.2	19843.1	32077.5	24534.4	49117.4	23642.1	22489.5	80435	84007.4	76435.9	74010.2	109297	53238.7	38962.8	42103.4	50755.6	56925.3	56432.7	93624.2
	X - 15220			37362	LC/MS Neg	2632	274.1					2853.4	4038.4	3599.1	3241.7		3110.2	3950.7	5625.4	4339.2	6979	3578	3896.8	20269.4	272276	17578.7	17570	16817.7	8939.3	23428.6	18565	34841.8	18830	17390.6	23772
	X - 15223			37365	LC/MS Neg	5335	388.2					31530.7	31086.5	43829.6	46050.2	59921.6	44039.1	66795.2	74620.6	71682.1	67706.5	75424.9	87042.1	39367.1	29959.1	42603.4	49291.9	44855.9	145558	39167.2	32062.9	23547.3	38880.2	32073.9	45642.5
	X - 15301			37548	LC/MS Neg	4991	311.1					13918.9	12172.6	16419.4	15762.5	15900.7	16232.9	19950.4	17255.5	17789.4	20842.5	15550.4	16737.3	22139.3	18045.2	26019.6	21394.4	19232.7	36584	31493.7	30146.8	29522.5	27252.4	26836.3	26552.7
	X - 15337			37584	LC/MS Pos	3702	272					78816.1	71627.5	44222.2	92084.4	71624.8	79106	104264	162103	110475	181691	133400	125630	946486	625846	639946	607693	424730	368310	633042	495521	536143	586539	507160	819172
	X - 15351			37598	LC/MS Pos	4754	304					40343.1	43097.9	34548	54218.1	43318.6	38413.4	65068	99862.3	76802.3	119627	70660.4	92423.9	632769	400183	371138	306447	272340	256306	414410	301563	349588	399201	306562	570907
	X - 15382			37629	LC/MS Pos	2540	271					42807.7	73276.4	37476	51773.3	32300.2	68849.4	69456.4	112266	63923.4	94501.4	49663.1	56582.4	238728	167519	161856	205213	113282	87453.5	131716	111028	104178	150876	153938	148679
	X - 15482			37730	LC/MS Pos	3635	272.1					18050.3	14545.9	10177.8	26594.2	18218.3	19520.8	22226.5	35940.9	31080.2	36562.7	29768.8	24344.3	143539	88873.5	86646.7	81176.1	70469.3	62227.2	106716	74525.4	92375.9	92070.3	85205	115708
	X - 15484			37732	LC/MS Pos	2506	271					26709.7	73139.8	37132.6	47237.7	24918.6	58103.8	53649.6	93228.6	58039.5	96226.2	31809.3	54842.9	219081	143486	137044	167814	120463	73133.7	128833	97606.2	92712.6	142500	118672	113734
	X - 15546			37795	LC/MS Pos	1861	271.1					15804	36864.6	30070.1	17291	31592.2	23010	45864.4	130650	42641.8	134669	62049.7	64192.1	400506	233701	265944	283395	209766	289887	321583	272562	300385	275293	300768	363028
	X - 15559			37808	LC/MS Pos	4418	450.2									33678.2		13787.2				92554.3								25532.9				326884	457215
	X - 15562			37811	LC/MS Pos	4686	470.1															312211												852479	1.5362e+06
	X - 15563			37812	LC/MS Pos	4749	490															98003.7								21892.2				266286	539433
	X - 15596			37845	LC/MS Neg	2140	260.1																	5317.2	15344.5	5260.6	5532.4	4870.9	2693.3	6406.7	5894	6586.8	6603.7	6145.4	6535.7
	X - 15691			37940	LC/MS Neg	5170	387.2					10650.7	9872	9385.5	6104.3	7372.4	6301.8	12689.5	18549.5	8635.9	24603.7	6102.8	7555.1	42922.2	23434.2	37483.1	43938.5	32166.4	14588.2	27716	27968.2	21823	31245.3	21889.1	26200.2
	X - 15798			38053	LC/MS Pos	1079	442					12346.6	13133.8	20521.5	21804.5	21368.3	20234.6	32452.2	14966.7	35754.5	30972.2	46775.5	63199.2	83235.4	101838	112734	136046	92225.8	72213	62120.7	57255.2	57342.2	75084.4	61061.3	66705.1
	X - 16094			38537	LC/MS Pos	3691	276.2					41515.6	59842.5	55835.1	74741	55270.5	61145.7	56340.6	138368	62449.8	115095	74614.1	65595.4	274853	224100	240514	250542	264404	157357	244853	217894	238826	215911	226430	266508
	X - 16249			38817	LC/MS Neg	3505.5	245.2											3955.8		4455.3		3403.2	5057.4		12039.5	10156.2	10830	7662.6	6251.2	10178.7	9752	12176	11086.6	8787.3	10949.8
	X - 16538			39111	LC/MS Pos	1244.9	515.6					99929.7	40139.7	129260	67520.2	184193	147703	188418	33882.9	154696	77670.4	245105	268295	134096		462751	448600	243211	502778	530964	412027	222453	487105	514633	480603
	X - 17010			39641	LC/MS Neg	3169.5	189							2502.8	2560.6	2841.3	2906.9	3435.4		3273.8		3380.7	4995.1	2330	16446.8	16484.1	17421	16639.6	8677.8	31868.3	31460.9	30934.4	29024.3	26300.7	29730.1
	X - 17115			39752	LC/MS Neg	1308.7	316						4025.8	3814.6	3440.4	3644.5	3377	3441.1	6484.8	4318	6367.9	5648.1	5969.1	8075.5	5647.5	5668.2	7147.2	7040.8	6845.3	3389.1	4679.4	3572.9	4421.8	4890	4420
	X - 17263			39973	LC/MS Neg	4608.6	259.2																	23178.4	11786.5	3892.9	5201.7			25575.3	24189.6	21555.4	19284.7	20006.8	22075.3
	X - 17282			39992	LC/MS Pos	3406.8	489.1					35505.1	41821.2	43752.2	72870.2	39439.8	52844	60202.7	97285	70342.9	58471.4	74592.9	73119	192199	170637	163278	149592	239076	107058	91590.8	99838.6	57872.7	132834	121450	158114
	X - 17435			40260	GC/MS	1782	204.2					45049	70296	67111	85752.3	63525	105314	86652	125712	106142	115020	112712	111501	625250	463495	362744	279685	456390	201184	306161	208036	316862	408310	206244	365477
	X - 17502			40332	LC/MS Neg	5093.4	297.3					4084.2		4761.7	4974.5	5143		5926	2474.5	5268		4160.8	6003.3	6919.9	5572.5	7780.9	7586.5	8357.8	13530.7	3315.6	3350.1		5502	6201.7	4364
	X - 17637			40579	LC/MS Neg	1502.5	246.2							3243.6		8398.5	8847.1	9695.7		17178.3		19093.9	34207.4

## Sheet: ScaledImpData
											SAMPLE_NAME	VAND-00333	VAND-00334	VAND-00335	VAND-00336	VAND-00337	VAND-00338	VAND-00339	VAND-00340	VAND-00341	VAND-00342	VAND-00343	VAND-00344	VAND-00345	VAND-00346	VAND-00347	VAND-00348	VAND-00349	VAND-00350	VAND-00351	VAND-00352	VAND-00353	VAND-00354	VAND-00355	VAND-00356
											SAMPLE_ID	969641	969642	969643	969644	969645	969646	969647	969648	969649	969650	969651	969652	969653	969654	969655	969656	969657	969658	969659	969660	969661	969662	969663	969664
											CLIENT_IDENTIFIER	PS1	PS2	PS3	PS4	PS5	PS6	NR1	NR2	NR3	NR4	NR5	NR6	ALL1	ALL2	ALL3	ALL4	ALL5	ALL6	ACP1	ACP2	ACP3	ACP4	ACP5	ACP6
											GROUP_NO	1	1	1	1	1	1	2	2	2	2	2	2	3	3	3	3	3	3	4	4	4	4	4	4
											GROUP_ID	PS	PS	PS	PS	PS	PS	NR	NR	NR	NR	NR	NR	ALL	ALL	ALL	ALL	ALL	ALL	ACP	ACP	ACP	ACP	ACP	ACP
											GROUP_DESC	pSG5	pSG5	pSG5	pSG5	pSG5	pSG5	NRBF1	NRBF1	NRBF1	NRBF1	NRBF1	NRBF1	ALL_shRNA_control	ALL_shRNA_control	ALL_shRNA_control	ALL_shRNA_control	ALL_shRNA_control	ALL_shRNA_control	ACP_shRNA	ACP_shRNA	ACP_shRNA	ACP_shRNA	ACP_shRNA	ACP_shRNA
											BRADFORD_PROTEIN	1.357	1.269	1.569	1.424	1.579	1.651	2.15	1.651	2.152	1.852	2.377	2.627	8.336	6.247	5.913	6.919	6.246	4.459	5.225	4.995	6.71	5.439	5.222	6.586
PATHWAY_SORTORDER	BIOCHEMICAL	SUPER_PATHWAY	SUB_PATHWAY	COMP_ID	PLATFORM	RI	MASS	PUBCHEM	CAS	KEGG	Group HMDB_ID	PS	PS	PS	PS	PS	PS	NR	NR	NR	NR	NR	NR	ALL	ALL	ALL	ALL	ALL	ALL	ACP	ACP	ACP	ACP	ACP	ACP
919	1-arachidonoylglycerophosphoethanolamine*	Lipid	Lysolipid	35186	LC/MS Neg	5731	500.3				HMDB11517	0.338543	0.24505	0.503103	0.24505	0.295779	0.51091	0.511981	0.491765	0.496276	1.23836	0.454822	0.754999	1.8592	1.72667	1.71785	1.35875	0.835658	1.73262	1.52222	1	1.21444	1.44314	1.15914	2.07168
1240	1-methylnicotinamide	Cofactors and vitamins	Nicotinate and nicotinamide metabolism	27665	LC/MS Pos	688	137.1		1005-24-9;	C02918	HMDB00699	0.927194	0.65993	0.952039	0.803509	0.875852	0.934258	0.917556	0.939006	1.0424	1.03914	0.960859	0.818435	1.07815	1.31569	1.32943	1.31908	1.09656	0.530476	1.18975	1.07854	1.06694	1.15844	0.954872	1.17056
926	1-myristoylglycerophosphocholine	Lipid	Lysolipid	35626	LC/MS Pos	5481	468.3	460604	20559-16-4;		HMDB10379	0.291582	0.291582	0.291582	0.291582	0.291582	0.291582	0.291582	1	0.63081	0.369383	0.291582	0.404451	0.63813	1.71928	2.50232	2.52394	1.30823	2.59775	0.291582	0.291582	0.291582	0.291582	0.291582	0.291582
936	1-oleoylglycerophosphocholine	Lipid	Lysolipid	33960	LC/MS Pos	5700	522.4	16081932	19420-56-5;			0.202163	0.110607	0.403725	0.222018	0.213874	0.399053	1.25394	2.11051	1.81035	1.03223	1.30011	1.68406	3.42224	8.27546	10.8244	9.52131	6.7096	10.606	0.187693	0.133608	0.967767	0.142218	0.110545	0.277516
915	1-oleoylglycerophosphoethanolamine	Lipid	Lysolipid	35628	LC/MS Neg	5928	478.3	9547071			HMDB11506	0.151126	0.233221	0.153009	0.103974	0.212008	0.157887	0.184274	1.40574	0.330121	0.601218	0.258346	0.31788	1.56887	0.920857	1.47319	1.26316	1.11175	1.07914	1.40273	1.13771	1.35965	1.33848	1.488	1.72425
956	1-oleoylglycerophosphoinositol*	Lipid	Lysolipid	36602	LC/MS Neg	5577	597.4					0.299352	0.652055	0.587774	0.311474	0.299352	0.630032	0.299352	2.03992	0.898479	2.81755	0.41702	0.738364	0.852536	0.792115	1.27705	1.10152	0.622096	2.45151	2.36963	1.68647	1.53386	1.22902	1.8849	3.22167
931	1-palmitoleoylglycerophosphocholine*	Lipid	Lysolipid	33230	LC/MS Pos	5524	494.3					0.253515	0.48314	0.253515	0.253515	0.431793	0.253515	0.253515	1.72347	0.253515	1.04582	0.807684	0.253515	1.8382	7.58523	4.50866	5.16109	5.25309	5.43037	0.350113	0.433817	0.954181	0.253515	0.60788	0.253515
929	1-palmitoylglycerophosphocholine	Lipid	Lysolipid	33955	LC/MS Pos	5671	496.4	86554	17364-16-8;			0.214652	0.151888	0.438135	0.331634	0.360257	0.573859	1.04564	1.96735	1.90711	0.954361	1.14195	1.69808	2.62907	6.4855	6.45677	5.64076	5.28362	7.81662	0.20011	0.083391	1.06252	0.095014	0.053824	0.264196
909	1-palmitoylglycerophosphoethanolamine	Lipid	Lysolipid	35631	LC/MS Neg	5940	452.3	9547069			HMDB11503	0.149584	0.149584	0.208577	0.149584	0.399862	0.251796	0.390388	0.475219	0.46321	0.550935	0.403085	0.498833	1.67879	1.24749	1.78706	1.5592	1.26395	0.820494	1.53252	1.22962	1.22751	1.17951	1.36377	1.96372
951	1-palmitoylglycerophosphoinositol*	Lipid	Lysolipid	35305	LC/MS Neg	5573	571.3					0.347603	0.376192	0.628574	0.347603	0.431603	0.682169	0.684577	1.73443	0.709582	2.71712	0.817585	0.978705	0.875893	0.826761	1.0213	1.11519	0.347603	1.81716	1.54748	1.11105	1.18324	1.24292	1.31438	2.46212
964	1-palmitoylplasmenylethanolamine*	Lipid	Lysolipid	39270	LC/MS Neg	6153	436.4					0.165716	0.396343	0.459449	0.298086	0.446463	0.239609	0.399126	0.765659	0.283833	0.821981	0.594311	0.335116	1.90871	1.17802	1.7046	1.9403	2.31531	1.42103	1.51177	1.61313	1.18874	1.43626	2.61151	1.35616
972	1-stearoylglycerol (1-monostearin)	Lipid	Monoacylglycerol	21188	GC/MS	2186.6	399.4	24699	123-94-4;	D01947		2.04662	2.44133	1.40862	2.00677	2.75228	1.14408	1.57385	1.0354	2.29318	1.54808	1.81294	1.67728	0.964599	0.560028	0.344991	0.551047	0.626769	0.421722	0.508045	0.413207	0.617351	0.503035	0.428602	0.58694
934	1-stearoylglycerophosphocholine	Lipid	Lysolipid	33961	LC/MS Pos	5844	524.4	497299	19420-57-6;			0.111641	0.221231	0.361835	0.413025	0.238674	0.353062	0.932702	1.21355	1.34896	0.809008	1.0673	1.37178	2.7103	3.8687	4.34958	3.79356	3.2227	5.8354	0.268605	0.111641	0.911015	0.111641	0.111641	0.111641
914	1-stearoylglycerophosphoethanolamine	Lipid	Lysolipid	34416	LC/MS Pos	5842	482.3	9547068	69747-55-3;		HMDB11130	0.180674	0.180674	0.180674	0.278968	0.180674	0.180674	0.798458	0.903552	1.14351	0.587964	0.634933	1.09645	2.40982	4.46868	3.94965	3.83705	3.57138	3.72942	0.180674	0.180674	0.900846	0.180674	0.180674	0.300967
925	1-stearoylglycerophosphoglycerol	Lipid	Lysolipid	34437	LC/MS Neg	5826	511.4					0.709498	0.709498	0.709498	0.709498	0.796706	0.709498	0.913945	0.709498	0.863138	0.709498	0.709498	0.709498	0.709498	0.949576	0.78256	1.33893	0.709498	1.26847	2.03892	1.94411	1	1.25792	1.90681	0.709498
954	1-stearoylglycerophosphoinositol	Lipid	Lysolipid	19324	LC/MS Neg	5800	599.4					0.240693	0.204461	0.466411	0.279092	0.476451	0.600906	0.510135	1.69931	0.591417	2.14023	0.621985	0.786777	1.44937	0.682234	1.17628	1.23694	0.823723	2.09995	1.92541	1.40518	1.32195	1.80973	1.31457	2.07279
636	10-heptadecenoate (17:1n7)	Lipid	Long chain fatty acid	33971	LC/MS Neg	5558	267.3	5312435	29743-97-3;			0.548458	0.606778	0.692566	0.518908	0.726863	0.763025	0.72875	1.29429	0.702274	1.33207	0.760983	0.763783	1.73886	0.76883	1.07031	1.20685	0.929691	1.87101	2.03959	1.7743	1.45117	1.72652	1.8727	2.13723
648	10-nonadecenoate (19:1n9)	Lipid	Long chain fatty acid	33972	LC/MS Neg	5775	295.4	5312513	73033-09-7;			0.571854	0.716967	0.63948	0.582579	0.79499	0.76738	0.70205	1.27814	0.84128	1.45488	0.798383	0.804431	2.26157	0.866144	1.13386	1.13981	0.797705	1.57282	1.63126	1.74242	1.32607	1.49412	1.49453	1.76798
742	13-methylmyristic acid	Lipid	Fatty acid, branched	38293	LC/MS Neg	5498	241.3	151014	2485-71-4;			0.650896	0.606784	0.783871	0.722642	0.710895	0.733824	0.941904	0.731506	0.907938	0.815364	1.04471	1.16264	1.22889	1.12556	1.29998	1.21046	1.38491	1.16429	1.0678	0.955292	0.93009	1.35703	1.22892	1.15302
744	15-methylpalmitate (isobar with 2-methylpalmitate)	Lipid	Fatty acid, branched	38768	LC/MS Neg	5698	269.4					0.725356	0.649457	0.785677	0.701195	0.818204	0.839646	0.951446	0.864858	0.947556	1.00246	0.980316	0.997541	1.17159	0.971982	1.10554	1.18326	1.04669	1.29989	1.23656	1.16049	1.00246	1.1243	1.13923	1.20182
746	17-methylstearate	Lipid	Fatty acid, branched	38296	LC/MS Neg	5987	297.4	3083779	2724-59-6;			0.508216	0.653313	0.804256	0.81189	0.533853	0.632927	0.576864	1.07128	0.70729	0.514014	0.813577	1.84304	1.20405	1.3406	1.71378	1.45955	1.51338	1.97144	1.45362	0.92872	0.770628	1.27074	1.42502	1.79843
1142	2'-O-methylguanosine	Nucleotide	Purine metabolism, guanine containing	36811	LC/MS Pos	1926	298		2140-71-8;	C04545		0.343957	0.343957	0.343957	0.343957	0.343957	0.343957	0.343957	0.343957	0.343957	0.343957	0.343957	0.343957	0.913446	0.985067	1.0486	1.01651	1.39344	0.991153	0.964766	0.937145	1	1.09701	1.06355	1.21172
945	2-arachidonoylglycerophosphocholine*	Lipid	Lysolipid	35256	LC/MS Pos	5524	544.3					0.148433	0.201221	0.38699	0.277429	0.179524	0.367034	1.01638	1.38601	1.81321	0.659533	1	1.06385	0.996979	2.69234	1.97898	1.82045	2.03467	2.49241	0.148433	0.148433	0.198099	0.148433	0.148433	0.148433
920	2-arachidonoylglycerophosphoethanolamine*	Lipid	Lysolipid	34656	LC/MS Pos	5525	502.3					0.242783	0.339315	0.89645	0.430996	0.376443	0.815623	1.5948	1.64835	2.65221	1	2.00157	1.98402	2.29455	5.46688	4.4625	4.06201	4.14845	4.81292	0.094425	0.042524	0.497395	0.042524	0.124149	0.122933
949	2-docosahexaenoylglycerophosphocholine*	Lipid	Lysolipid	35883	LC/MS Pos	5507	568.3					0.625188	0.347592	0.826907	0.428235	0.546037	0.675672	1.04845	1.22753	1.59307	1	1.15074	0.896752	0.984406	1.09719	2.06008	1.12558	1.30884	2.12351	0.347592	0.347592	0.347592	0.347592	0.347592	0.356711
923	2-docosahexaenoylglycerophosphoethanolamine*	Lipid	Lysolipid	34258	LC/MS Pos	5512	526.2					0.255086	0.443403	0.741055	0.445186	0.388452	0.904943	1.53527	2.13768	2.93343	1	1.92869	1.81741	1.78554	3.47557	4.23403	3.8705	2.96991	5.09629	0.213085	0.088629	0.392387	0.166701	0.088629	0.102506
947	2-docosapentaenoylglycerophosphocholine*	Lipid	Lysolipid	37366	LC/MS Pos	5532	570.3					0.243835	0.243835	0.243835	0.243835	0.243835	0.243835	0.822131	0.692467	1.17787	0.362476	0.243835	0.432049	1.77694	3.29311	2.44858	2.8297	2.49098	3.0876	0.243835	0.243835	0.447313	0.243835	0.243835	0.55487
922	2-docosapentaenoylglycerophosphoethanolamine*	Lipid	Lysolipid	34875	LC/MS Pos	5548	528.2					0.092289	0.538854	0.765106	0.390029	0.307707	0.544831	1.17648	1.2976	2.46297	0.82352	2.03317	1.58692	1.63661	4.96884	4.63194	4.6966	3.9597	5.89929	0.098631	0.092289	0.516742	0.149193	0.11286	0.092289
706	2-hydroxypalmitate	Lipid	Fatty acid, monohydroxy	35675	LC/MS Neg	5508	271.3	92836	764-67-0;			0.329286	0.18153	0.536962	0.363648	0.495064	0.504124	0.721758	0.169126	0.715293	0.223471	0.763585	0.801113	1.19889	2.60107	2.83506	2.99907	2.67705	1.86967	2.42486	1.86024	1.67878	2.45448	2.03245	2.40023
704	2-hydroxystearate	Lipid	Fatty acid, monohydroxy	17945	LC/MS Neg	5705	299.4	69417	629-22-1;	C03045		0.257239	0.16406	0.420719	0.255339	0.350937	0.342917	0.514432	0.154477	0.509949	0.205589	0.562631	0.64633	1.35367	2.93998	3.36933	3.22178	2.69894	1.94838	2.3932	2.10583	1.68136	2.68135	2.40225	2.74695
939	2-linoleoylglycerophosphocholine*	Lipid	Lysolipid	35257	LC/MS Pos	5544	520.4					0.445482	0.445482	0.445482	0.445482	0.445482	0.445482	0.487803	0.445482	0.806804	0.445482	0.510193	0.445482	0.554825	2.38608	1.1932	1.34409	1.3389	1.66732	0.445482	0.445482	0.445482	0.445482	0.445482	0.445482
202	2-methylbutyroylcarnitine	Amino acid	Valine, leucine and isoleucine metabolism	35431	LC/MS Pos	2439	246.1	6426901	31023-25-3;		HMDB00378	0.399323	0.450878	0.499823	0.486704	0.525766	0.52729	0.898215	0.92065	0.992989	1.00701	1.03196	1.04962	2.74493	1.25724	1.66542	1.79632	1.9362	0.59051	1.17684	0.831749	1.02556	1.19791	0.912632	1.23053
927	2-myristoylglycerophosphocholine*	Lipid	Lysolipid	35681	LC/MS Pos	5450	468.3					0.203068	0.203068	0.418352	0.519187	0.282157	0.401193	0.825656	1.17434	1.5214	0.507837	0.687402	1.34997	2.4586	8.70987	7.72363	7.34013	6.10847	8.38782	0.203068	0.203068	0.46387	0.203068	0.203068	0.203068
937	2-oleoylglycerophosphocholine*	Lipid	Lysolipid	35254	LC/MS Pos	5640	522.4					0.158521	0.131123	0.394553	0.228522	0.23454	0.434135	1.42642	1.22462	2.13108	0.775377	1.53757	1.84766	2.44288	7.54471	7.72006	6.7006	6.24685	7.30659	0.078477	0.032073	0.49264	0.032073	0.032073	0.099792
916	2-oleoylglycerophosphoethanolamine*	Lipid	Lysolipid	35683	LC/MS Pos	5625	480.2					0.202015	0.148465	0.52402	0.338527	0.373829	0.484998	1.51372	1.12304	1.6262	0.876957	1.72204	1.5646	2.50362	5.80711	6.46729	6.09213	5.61389	6.20836	0.109863	0.098659	0.499543	0.098659	0.098659	0.183047
961	2-oleoylglycerophosphoinositol*	Lipid	Lysolipid	37232	LC/MS Neg	5571	597.5					0.308513	0.390494	0.308513	0.308513	0.579158	0.308513	0.308513	1.32997	0.308513	1.51005	0.308513	0.365953	1	0.308513	0.883437	0.936131	0.611349	1.59388	1.31177	1.01174	0.857467	1.283	1.19195	1.94076
932	2-palmitoleoylglycerophosphocholine*	Lipid	Lysolipid	35819	LC/MS Pos	5482	494.3					0.147475	0.357686	0.63122	0.536336	0.434432	0.893612	2.28928	2.45136	3.88021	1.10639	1.74937	3.40924	3.63444	9.88953	12.7323	12.1585	7.95105	13.415	0.345358	0.279455	0.602277	0.252261	0.144687	0.220892
912	2-palmitoleoylglycerophosphoethanolamine*	Lipid	Lysolipid	34871	LC/MS Pos	5487	452.1					0.269487	0.293544	0.269487	0.269487	0.269487	0.269487	0.641588	0.752557	1.14752	0.538386	1.08612	0.913881	1.1906	3.1485	4.45509	4.05259	2.09796	4.25875	0.269487	0.331206	0.470896	0.269487	0.269487	0.269487
930	2-palmitoylglycerophosphocholine*	Lipid	Lysolipid	35253	LC/MS Pos	5604	496.3					0.096627	0.172874	0.321738	0.227442	0.211712	0.405214	1	1.00644	1.51569	0.623371	1.03921	1.21981	1.4002	4.21081	4.30251	4.10016	3.44773	4.60668	0.044541	0.044541	0.180884	0.044541	0.044541	0.058916
910	2-palmitoylglycerophosphoethanolamine*	Lipid	Lysolipid	35684	LC/MS Pos	5598	454.2					0.142196	0.142196	0.474747	0.264219	0.236603	0.36162	0.872246	1.00758	1.00909	0.689405	1.03166	0.992417	1.5437	4.62706	4.71578	4.05572	4.22655	5.52843	0.142196	0.142196	0.414859	0.142196	0.142196	0.142196
100	3-(4-hydroxyphenyl)lactate	Amino acid	Phenylalanine & tyrosine metabolism	32197	LC/MS Neg	1395	181.1	9378	6482-98-0;	C03672	HMDB00755	0.676572	0.676572	0.676572	0.676572	0.676572	0.676572	0.676572	0.676572	0.676572	0.676572	0.676572	0.676572	1.02337	0.770134	1	1.02045	1.20601	1.05149	0.676572	0.676572	0.676572	0.945972	0.980161	0.676572
821	3-dehydrocarnitine*	Lipid	Carnitine metabolism	32654	LC/MS Pos	1020	160.2	6991982	10457-99-5;	C02636	HMDB12154	0.364908	0.223197	0.635579	0.250491	0.708869	0.377476	0.971069	0.641689	1.02893	0.470736	0.421664	0.705911	2.03674	1.13951	1.6688	1.40193	1.12828	0.411108	1.63118	1.18805	1.30298	1.63195	1.0819	1.62053
529	3-phosphoglycerate	Carbohydrate	Glycolysis, gluconeogenesis, pyruvate metabolism	1414	GC/MS	1754	299		80731-10-8;	C00597	HMDB00807	0.753232	0.637706	0.943115	1.17968	0.736903	1.05689	1.30332	0.895581	1.28509	1.61738	1.09333	1.38722	2.68339	0.8286	0.639248	0.665891	1.25099	4.26868	0.503875	0.779965	1.0938	0.647763	1.18163	0.732814
275	4-guanidinobutanoate	Amino acid	Guanidino and acetamido metabolism	15681	LC/MS Pos	1085	146.1	500	463-003;463-00-3;	C01035	HMDB03464	0.401317	0.989229	0.940325	0.373279	0.373279	0.373279	0.645624	0.373279	0.650801	0.830401	1.35896	0.64172	1.69945	1.29261	0.938204	1.01657	1	0.968338	2.01594	1.24411	1.97768	1.24088	1.63176	2.5249
692	4-hydroxybutyrate (GHB)	Lipid	Fatty acid, monohydroxy	34585	GC/MS	1277	233.1	10413	502-85-2;	C00989	HMDB00710	0.956503	0.322628	0.322628	0.855733	0.678911	0.894029	1.17592	0.322628	1.01912	0.328441	0.459788	0.636512	0.980877	1.13132	1.08248	0.897008	1.53352	0.920552	3.63058	3.43882	4.89408	4.25187	3.83226	4.46527
1179	5,6-dihydrouracil	Nucleotide	Pyrimidine metabolism, uracil containing	1559	GC/MS	1505.2	243	649	504-07-4;	C00429	HMDB00076	0.201973	0.201973	0.238934	0.201973	0.201973	0.240462	0.350647	0.201973	0.201973	0.201973	0.201973	0.201973	1.35877	1.56456	1.34643	1.42023	1.04719	0.693742	0.952807	0.944675	1.31601	1.16309	0.837142	1.10251
247	5-aminovalerate	Amino acid	Urea cycle; arginine-, proline-, metabolism	18319	LC/MS Pos	860	118.1	6992101138	660-88-8;	C00431	HMDB03355	0.311483	0.310997	0.361017	0.235783	0.361307	0.414364	0.485181	0.267797	1.15488	1.49984	0.873868	0.420826	2.14009	1.52141	1.12737	1.19356	1.12469	0.740873	2.10289	1.02099	0.979015	1.87797	1.29068	1.23776
1206	5-methyltetrahydrofolate (5MeTHF)	Cofactors and vitamins	Folate metabolism	18330	LC/MS Neg	1838	458.2	146	68703-91-3;68792-52-9;	C00440	HMDB01396	0.20863	0.20863	0.20863	0.20863	0.20863	0.20863	0.20863	0.20863	0.26043	0.328298	0.232265	0.301117	1.50944	1.15243	1.13625	1.29816	0.848282	0.459136	0.934855	1	1.33941	1.21973	1.14901	1.29559
266	5-methylthioadenosine (MTA)	Amino acid	Polyamine metabolism	1419	LC/MS Pos	2427	298.1	439176	2457-80-9;	C00170	HMDB01173	0.608447	0.47536	0.676409	0.622673	0.729683	0.693507	0.688373	0.717321	0.988026	0.913831	0.80378	1.01197	1.99961	2.68127	2.4079	2.77453	2.43479	0.387598	1.7554	1.19515	1.44555	1.75342	1.06968	1.55225
1183	5-methyluridine (ribothymidine)	Nucleotide	Pyrimidine metabolism, uracil containing	35136	LC/MS Neg	1774	257.1	445408	1463-10-1;		HMDB00884	0.871045	0.871045	0.871045	0.871045	0.871045	0.871045	0.871045	0.871045	0.871045	0.871045	0.871045	0.871045	3.06351	1.06186	0.882581	0.968214	0.978637	0.871045	1.02136	1.05053	0.871045	0.914855	0.871045	1.19946
282	5-oxoproline	Amino acid	Glutathione metabolism	1494	LC/MS Neg	744	128.2	7405	98-79-3;	C01879	HMDB00267	0.74061	0.319787	0.747968	0.75557	0.620152	0.686477	0.965498	0.502643	0.851914	0.388344	0.752199	1.0345	1.51588	2.00733	2.18896	1.98867	2.279	0.841883	4.44611	3.52567	2.88326	3.95802	3.12307	3.91388
545	6-phosphogluconate	Carbohydrate	Nucleotide sugars, pentose metabolism	15442	GC/MS	2060.4	387.2	91493	921-62-0;53411-70-4;	C00345	HMDB01316	0.328197	0.635696	0.328197	0.328197	0.328197	0.328197	0.420292	2.2873	0.377206	2.68509	0.424643	0.328197	6.9189	1.3643	0.328197	0.429115	0.328197	3.45675	1.44054	0.328197	0.328197	0.328197	0.328197	0.328197
1023	7-alpha-hydroxycholesterol	Lipid	Sterol/Steroid	35692	GC/MS	2300	456.2	107722	566-27-8;	C03594	HMDB01496	0.278332	0.133542	0.473941	0.3789	0.477888	0.559073	0.675802	0.147699	0.927974	0.178342	0.608777	0.470017	1.6251	4.91966	3.40755	4.70784	3.84395	1.07203	2.31847	1.66097	1.93549	2.56049	1.60297	2.64921
1024	7-beta-hydroxycholesterol	Lipid	Sterol/Steroid	35092	GC/MS	2340	456.4	473141	566-27-8;	C03594	HMDB06119	0.265828	0.111152	0.254492	0.213811	0.306369	0.419431	0.437739	0.107939	0.852302	0.138816	0.412014	0.727422	1.56611	4.41168	3.29184	3.54926	3.68552	1.1477	1.94236	2.0537	2.07345	2.34789	2.02612	2.44106
1247	acetyl CoA	Cofactors and vitamins	Pantothenate and CoA metabolism	32484	LC/MS Neg	1900	808.1	444493	102029-73-2;	C00024	HMDB01206	0.32659	0.32659	0.32659	0.32659	0.32659	0.32659	0.32659	0.32659	0.32659	0.32659	0.32659	0.32659	0.706715	1.37241	1.2659	1.10887	1.47544	0.507613	1	0.990429	0.570342	1.26896	1.1103	0.931017
822	acetylcarnitine	Lipid	Carnitine metabolism	32198	LC/MS Pos	1203	204.2	7045767	5080-50-2;	C02571	HMDB00201	0.600371	0.273983	0.765632	0.680582	0.614724	0.910906	0.875572	0.356768	0.804478	0.446705	0.881465	1.08909	1.44677	1.83222	2.1978	2.09673	1.91806	0.495001	3.49098	2.23349	2.27017	2.63153	2.33972	3.19792
1105	adenine	Nucleotide	Purine metabolism, adenine containing	554	GC/MS	1804.2	264	190	73-24-5;	C00147	HMDB00034	0.468633	0.594642	0.735241	0.553273	0.805097	0.614917	0.936773	0.506944	1.06323	0.723474	0.923239	0.934824	2.39626	3.34743	2.59024	2.92005	2.7789	0.366127	1.94175	1.58315	1.82611	2.09385	1.37737	1.68183
1106	adenosine	Nucleotide	Purine metabolism, adenine containing	555	LC/MS Pos	1650	268.1	60961	58-61-7;	C00212	HMDB00050	0.661043	0.55073	0.95525	0.862027	1.02244	0.913342	0.875133	0.386766	1.11537	0.504066	1.26539	1.47811	0.161433	1.54963	1.58264	1.65632	1.58135	1.07446	1.11833	0.977562	0.966093	1.20687	0.938792	1.11151
1116	adenosine 5'-diphosphate (ADP)	Nucleotide	Purine metabolism, adenine containing	3108	LC/MS Neg	800	426.1	6022	20398-34-9;	C00008	HMDB01341	0.969728	0.299991	1.0067	1.03255	0.667122	0.972575	0.993296	0.153364	1.06606	0.148393	0.989158	0.78401	0.987324	2.81203	2.5469	2.31204	2.50982	0.764725	1.1019	1.27224	0.781174	1.7873	1.23139	1.11688
1114	adenosine 5'-monophosphate (AMP)	Nucleotide	Purine metabolism, adenine containing	32342	LC/MS Pos	1210	348.1	15938965	149022-20-8;	C00020	HMDB00045	0.570718	0.382723	0.711295	0.803993	0.731711	0.845513	0.879935	0.09497	0.933385	0.143117	1.06661	1.1551	0.423665	1.82322	1.60902	1.51493	1.97035	0.616998	1.48817	1.18334	1.07813	1.68596	1.39552	1.5415
27	alanine	Amino acid	Alanine and aspartate metabolism	1126	GC/MS	1147.6	115.9	59507311724	56-41-7;	C00041	HMDB00161	0.486138	0.418912	0.608974	0.554896	0.58669	0.674638	0.678436	0.617026	0.712535	0.643236	0.778654	0.872304	2.12215	1.70301	1.58119	1.81523	1.69464	1.1277	1.61604	1.48061	1.5354	1.6702	1.4525	1.6204
659	arachidonate (20:4n6)	Lipid	Long chain fatty acid	1110	LC/MS Neg	5525	303.4	444899	506-32-1;	C00219	HMDB01043	0.350192	0.635169	0.490209	0.464502	0.577106	0.510294	0.364698	2.78684	0.516535	2.92741	0.614427	0.617483	1.5957	0.712961	0.984651	1.01535	1.05614	1.47021	1.85163	1.67626	1.2202	1.78113	2.04641	1.86477
241	arginine	Amino acid	Urea cycle; arginine-, proline-, metabolism	1638	LC/MS Pos	650	175.2	5246487232	1119-34-2;	C00062	HMDB00517	0.71668	0.709713	0.727447	0.744934	0.748524	0.80406	0.987903	0.959225	0.97816	1.0121	0.880434	0.926196	1.78898	1.49235	1.46941	1.60804	1.38719	0.970982	1.38754	1.2186	1.26648	1.32661	1.21094	1.32067
25	asparagine	Amino acid	Alanine and aspartate metabolism	512	GC/MS	1617.5	188	62676992089	70-47-3;	C00152	HMDB00168	0.465112	0.5594	0.566887	0.448724	0.659212	0.576173	0.828776	0.902377	0.750176	0.838288	0.81729	0.820313	1.29665	1.7263	2.08837	2.25001	1.80131	2.13483	1.10909	1.37424	1.42496	1.56492	1.52146	1.09762
24	aspartate	Amino acid	Alanine and aspartate metabolism	15996	GC/MS	1529.7	232	5960	56-84-8;	C00049	HMDB00191	0.599889	0.570428	0.690198	0.718334	0.751247	0.642386	0.855133	0.881798	0.957915	0.947998	0.897711	1.04208	3.18211	2.37486	2.09884	2.10956	2.69767	0.8485	1.56538	1.19801	1.3329	1.5437	1.11545	1.46634
360	aspartylleucine	Peptide	Dipeptide	40068	LC/MS Pos	2310	247.2	332962	3062-14-4;			0.586976	1.85555	0.541606	0.984029	0.777499	0.716297	0.830367	3.95451	1.12391	3.46808	1.01597	1.19283	12.0806	2.9663	2.23106	3.67671	2.45866	2.21563	0.485313	0.502203	0.785876	0.589622	0.562882	0.801904
325	aspartylphenylalanine	Peptide	Dipeptide	22175	LC/MS Pos	2538	281.1	93078	13433-09-5;		HMDB00706	0.376319	0.888618	0.376319	0.376319	0.376319	0.376319	0.385317	2.09325	0.376319	2.27454	0.545908	0.683772	6.95557	1.70304	1.545	2.58166	1.16136	1.11138	0.376319	0.776249	0.376319	0.376319	0.724925	0.472999
26	beta-alanine	Amino acid	Alanine and aspartate metabolism	55	GC/MS	1451.8	174	2394755801	56-41-7;107-95-9;	C00099	HMDB00056	0.455522	0.432309	0.638257	0.381484	0.688354	0.609695	0.631736	0.531361	0.875669	0.657271	0.802149	1.12433	2.46835	2.69626	2.34103	2.29501	1.36197	0.406361	3.14325	1.74363	2.47851	2.09479	1.37158	2.53973
811	butyrylcarnitine	Lipid	Fatty acid metabolism (also BCAA metabolism)	32412	LC/MS Pos	2007	232.2	213144	25576-40-3;			0.82211	0.668627	0.793701	0.874242	0.839	0.69296	0.812352	1.05689	0.961454	1.15305	1.08748	0.977178	2.1251	1.41926	1.52389	1.61698	1.64488	0.528141	1.5962	0.959456	1.02282	1.2743	0.962736	1.23938
618	caproate (6:0)	Lipid	Medium chain fatty acid	32489	LC/MS Neg	2766	115.2	8892	142-62-1;	C01585	HMDB00535	0.291734	0.291734	0.291734	0.291734	0.291734	0.291734	0.291734	0.291734	0.291734	0.291734	0.291734	0.291734	0.291734	0.501229	0.291734	0.439717	0.291734	0.491123	2.04206	1.77268	2.61451	1.25886	0.741135	1.35622
620	caprylate (8:0)	Lipid	Medium chain fatty acid	32492	LC/MS Neg	4367	143.2	379	124-07-2;	C06423	HMDB00482	0.988592	0.194973	0.980484	0.194973	0.194973	0.686088	0.194973	1.51787	0.855873	0.194973	0.269142	1.01141	1.13973	0.800981	1.93236	1.01613	1.04874	1.31363	1.98983	0.883211	0.750457	1.25442	0.858586	1.48133
820	carnitine	Lipid	Carnitine metabolism	15500	LC/MS Pos	702	162.2	10917	461-05-2;			0.368182	0.601666	0.48686	0.375123	0.588287	0.456903	0.515462	0.931396	0.71333	1.0686	0.804405	0.707184	4.27674	2.12204	2.19516	2.45418	1.98767	0.834086	1.9147	1.82299	2.22103	1.91655	1.69616	2.53637
1020	cholesterol	Lipid	Sterol/Steroid	63	GC/MS	2316.9	329.3	6432564	57-88-5;	C00187	HMDB00067	0.444866	0.462951	0.521703	0.526876	0.556536	0.626044	0.615093	0.646616	0.671274	0.660359	0.671517	0.794847	1.81688	1.43328	1.20515	1.28761	1.39133	1.2179	1.37282	1.22583	1.4257	1.32889	1.28685	1.55359
881	choline	Lipid	Glycerolipid metabolism	15506	LC/MS Pos	674	104.2	170746	67-48-1;			0.759891	0.375897	0.772675	0.725244	0.500205	0.957242	0.791475	0.52564	0.667429	0.604601	0.736104	0.803769	1.91377	1.04276	1.42209	1.41672	1.10099	1.9569	2.8725	1.99998	1.96527	1.77076	1.88428	2.77665
875	choline phosphate	Lipid	Glycerolipid metabolism	34396	LC/MS Pos	695	184.1	135437	72556-74-2;			0.83122	0.782176	0.890388	0.815733	0.886522	0.842535	0.825556	0.983184	0.965765	1.01682	0.921817	0.874917	1.89007	1.68846	1.59439	1.65431	1.52658	0.503165	1.91121	1.68893	1.76197	1.76131	1.4314	1.76916
641	cis-vaccenate (18:1n7)	Lipid	Long chain fatty acid	33970	GC/MS	1987	339.3	5282761	693-72-1;	C08367		0.436724	0.741842	0.668456	0.55927	0.769828	0.698765	0.908279	0.73072	0.819372	0.876921	0.471022	0.61327	2.17919	1.35053	1.09172	1.263	1.42989	1.19926	1.41425	1.52693	1.2476	1.20391	1.33429	1.60291
579	citrate	Energy	Krebs cycle	1564	GC/MS	1763.4	273.1	311	77-92-9;	C00158	HMDB00094	0.272391	0.546264	0.519651	0.64327	0.529869	0.598595	0.788262	0.889199	0.704438	1.0158	0.879665	0.874837	1.41454	1.15649	1.06918	0.984202	1.11065	1.12796	1.87058	1.16256	1.28456	1.43209	1.05102	1.6919
1245	coenzyme A	Cofactors and vitamins	Pantothenate and CoA metabolism	2936	LC/MS Neg	1600	766.1	317	85-61-0;18439-24-2;	C00010	HMDB01423	0.166651	0.32237	0.228389	0.182543	0.166651	0.172377	0.166651	0.166651	0.222672	0.50102	0.300076	0.360325	2.07248	1.34096	1.09557	1.41519	1	0.717946	1.89851	1.69757	1.86783	1.74491	1.72141	1.85498
259	creatine	Amino acid	Creatine metabolism	27718	LC/MS Pos	758	132.1	586	57-00-1;	C00300	HMDB00064	0.807726	0.698888	0.807094	0.730339	0.815889	0.820994	0.876664	0.822872	0.979998	0.927401	0.985781	1.01422	2.62443	1.86661	2.04944	2.20103	1.94189	0.947662	2.21809	1.77433	1.73978	2.07362	1.71247	2.15887
218	cystathionine	Amino acid	Cysteine, methionine, SAM, taurine metabolism	15705	GC/MS	1979.6	218.1	4083111834	535-34-2;	C02291	HMDB00099	0.576696	0.512573	0.402587	0.577712	0.684339	0.64263	0.721874	0.792154	0.808482	0.821339	0.648426	0.958981	2.78813	1.45775	1.66553	1.73297	2.02675	1.04102	1.72002	1.28301	1.61854	1.64668	1.46847	1.80781
213	cysteine	Amino acid	Cysteine, methionine, SAM, taurine metabolism	31453	GC/MS	1560.1	218	58626419722	52-90-4;56-89-3;	C00097	HMDB00574	0.1487	0.247929	0.153869	0.20943	0.125104	0.517778	0.15337	0.871978	0.171908	0.689629	0.208427	0.283136	6.52435	4.91425	3.42444	4.29998	3.98831	1.12802	6.35073	5.71499	7.69109	6.15576	5.00295	7.58251
284	cysteine-glutathione disulfide	Amino acid	Glutathione metabolism	35159	LC/MS Pos	821	427.1	4247235	13081-14-6;		HMDB00656	0.560337	0.68261	0.573853	0.529151	0.72669	0.734321	0.69934	0.686612	0.828745	1.66841	0.844052	0.651507	1.61539	1.1286	1.13333	1.35752	0.8714	1.43613	2.02601	1.73641	1.71914	1.68065	1.42963	2.19941
346	cysteinylglycine	Peptide	Dipeptide	35637	GC/MS	1763	257	65270	19246-18-5;	C01419	HMDB00078	0.513072	0.64581	0.672	0.628383	0.647974	0.489564	0.683553	1.05134	0.948659	0.881222	0.737361	0.723228	7.22489	4.19926	2.62704	3.52279	4.92757	0.827382	4.03686	3.66053	3.88971	3.67874	3.00207	4.26539
886	cytidine 5'-diphosphocholine	Lipid	Glycerolipid metabolism	34418	LC/MS Pos	777	489.1		33818-15-4;			0.511083	0.337306	0.631346	0.363371	0.695016	0.394742	0.620605	0.43923	0.684481	0.41223	0.755997	0.736501	1.244	2.80593	2.47669	2.57563	2.6015	1.25494	1.50694	1.70185	1.33065	1.93335	1.55497	1.66215
1157	cytidine 5'-monophosphate (5'-CMP)	Nucleotide	Pyrimidine metabolism, cytidine containing	2372	LC/MS Pos	887	324	7058165	63-37-6;	C00055	HMDB00095	0.53735	0.387091	0.661723	0.772759	0.67145	0.693256	0.820484	0.329931	0.813231	0.33507	0.892615	1.04033	1.08824	1.52888	1.57506	1.4367	1.63362	0.959667	1.66609	1.48181	1.25292	1.54619	1.4685	1.74127
819	deoxycarnitine	Lipid	Carnitine metabolism	36747	LC/MS Pos	759	146.1	725	6249-56-5;	C01181	HMDB01161	0.372544	0.374551	0.573597	0.61072	0.583928	0.506356	0.506521	0.527982	0.690585	0.77368	0.94225	1.05775	2.74531	1.52558	1.85489	1.96245	1.57213	0.703353	2.38644	1.37967	1.73342	1.83488	1.62624	2.55682
655	dihomo-linoleate (20:2n6)	Lipid	Long chain fatty acid	17805	LC/MS Neg	5722	307.3	6439848	2091-39-6;	C16525		0.537053	0.877263	0.553344	0.542252	0.782477	0.684971	0.461854	2.02003	0.705935	2.50338	0.708336	0.869931	2.94603	0.842639	1.12274	1.20967	0.813856	2.02891	2.08139	1.84416	1.40532	1.63044	1.91578	1.83479
609	dihomo-linolenate (20:3n3 or n6)	Lipid	Essential fatty acid	35718	LC/MS Neg	5600	305.4	5312529		C03242	HMDB02925	0.469139	0.869858	0.61953	0.545862	0.867425	0.638822	0.538438	3.99123	0.705134	4.19107	0.832451	0.821407	1.86415	0.740769	1.08081	1.33685	0.919195	2.32279	2.23382	2.15255	1.43788	2.1778	2.41943	2.5826
531	dihydroxyacetone phosphate (DHAP)	Carbohydrate	Glycolysis, gluconeogenesis, pyruvate metabolism	15522	GC/MS	1737	315.1	4643300	102783-56-2;	C00111	HMDB01473	0.533749	0.207165	0.566241	0.901969	1.70911	1.43135	1.09803	0.29853	2.03454	0.207165	1.63847	5.34236	0.207165	0.207165	0.207165	0.207165	0.207165	0.260062	0.207165	0.207165	0.207165	0.207165	0.207165	0.207165
240	dimethylarginine (SDMA + ADMA)	Amino acid	Urea cycle; arginine-, proline-, metabolism	36808	LC/MS Pos	812	203.2	123831		C03626	HMDB01539,HMDB03334	0.371421	0.32975	1.09567	0.379899	0.495319	0.376801	0.803644	0.32975	0.560715	0.32975	0.781554	0.345921	0.771672	0.959714	1.48359	1.30091	1.04029	2.06802	2.11906	2.03831	1.10224	1.95124	1.51336	1.0967
663	docosadienoate (22:2n6)	Lipid	Long chain fatty acid	32415	LC/MS Neg	6017	335.4	5282807	7370-49-2 ;	C16533		0.418061	0.370597	0.442273	0.359669	0.427497	0.520861	0.630199	0.908112	0.664021	0.863879	0.656603	0.613835	2.75567	1.17436	1.32598	1.38188	1.09189	1.77951	1.48888	1.53671	1.23452	1.47812	1.46228	1.66617
613	docosahexaenoate (DHA; 22:6n3)	Lipid	Essential fatty acid	19323	LC/MS Neg	5518	327.3	445580	6217-54-5;	C06429	HMDB02183	0.427128	0.721344	0.480534	0.564357	0.545766	0.523912	0.400836	1.46606	0.544033	1.67558	0.619382	0.692111	1.9523	0.91831	1.04533	1.09963	1.11681	1.09389	1.60337	1.22079	0.954672	1.40622	1.34541	1.44974
611	docosapentaenoate (n3 DPA; 22:5n3)	Lipid	Essential fatty acid	32504	LC/MS Neg	5574	329.4		2234-74-4 ;	C16513	HMDB01976	0.340779	0.722265	0.520429	0.418628	0.815534	0.59833	0.483004	1.92081	0.522169	2.0987	0.846988	0.73352	2.2214	0.843166	1.12184	1.19542	1.08985	1.47123	1.61055	1.13805	0.910152	1.25459	1.5223	1.56166
612	docosapentaenoate (n6 DPA; 22:5n6)	Lipid	Essential fatty acid	37478	LC/MS Neg	5625	329.4	6441454	25182-74-5;	C06429	HMDB13123	0.377442	0.468817	0.388408	0.318168	1.20375	0.721268	0.248439	2.23072	0.418884	2.28206	1.02844	0.926829	1.59491	0.894099	1.21696	1.429	1.47867	0.994134	1.42771	0.835312	0.951223	1.00587	1.50059	1.40523
653	eicosenoate (20:1n9 or 11)	Lipid	Long chain fatty acid	33587	LC/MS Neg	5955	309.4				HMDB02231	0.516478	0.490608	0.606938	0.509497	0.708547	0.613241	0.68093	0.909804	0.716426	0.99845	0.700986	0.812021	2.45268	1.00155	1.19833	1.3565	1.05524	1.91989	1.54379	1.70633	1.29747	1.54689	1.63465	1.85009
1632	erythritol	Xenobiotics	Sugar, sugar substitute, starch	20699	GC/MS	1517.5	217		149-32-6;	C00503	HMDB02994	0.352416	0.569569	0.902602	0.352416	0.352416	0.848238	0.873195	0.917655	1.27366	0.765936	0.96638	1.03362	4.70641	2.24974	1.74236	1.81732	2.43389	0.686086	1.29567	0.93853	1.1334	1.17603	0.908827	1.5446
1259	flavin adenine dinucleotide (FAD)	Cofactors and vitamins	Riboflavin metabolism	2134	LC/MS Neg	2413	784.1	643975	146-14-5;84366-81-4;	C00016	HMDB01248	0.389351	0.343887	0.52346	0.468894	0.470944	0.410052	0.627786	0.683199	0.635964	0.546761	0.610352	0.700853	1.89007	1.49317	1.66948	1.62915	1.76221	1.29915	1.65903	1.64244	1.55257	1.76582	1.76129	1.75711
472	fructose	Carbohydrate	Fructose, mannose, galactose, starch, and sucrose metabolism	31266	GC/MS	1762.7	204	5984	57-48-7;	C00095	HMDB00660	0.39727	1.43452	0.709493	0.39727	0.764351	0.39727	1.02841	2.99796	1.1686	2.63835	0.749203	1.41208	7.89091	0.974561	1.02544	0.39727	0.88209	2.81121	0.556109	0.39727	0.763859	0.39727	0.54355	0.39727
594	fumarate	Energy	Krebs cycle	1643	GC/MS	1382.1	245		100-17-8;	C00122	HMDB00134	0.465324	0.722498	0.515455	0.62177	0.904454	0.501731	0.637531	0.946176	0.853359	0.684152	0.757824	0.466473	2.10402	1.20411	1.13583	1.29294	1.20386	1.05382	1.70702	1.37085	1.76619	1.48012	1.26158	1.76979
46	gamma-aminobutyrate (GABA)	Amino acid	Glutamate metabolism	1416	GC/MS	1539.7	304.1	6992099119	56-12-2;	C00334	HMDB00112	0.164611	0.164611	0.164611	0.164611	0.164611	0.164611	0.557708	0.422598	0.164611	0.164611	0.496694	1.12345	1.6213	1.00309	0.893693	0.164611	0.550524	0.164611	1.65596	1.5325	0.164611	1.25096	0.996908	2.41795
406	gamma-glutamylcysteine	Peptide	gamma-glutamyl	1778	LC/MS Pos	1274	251.1	842	636-58-8;	C00669	HMDB01049	0.758101	0.611508	0.733692	1.07766	0.810905	1.22283	1.09677	0.490378	0.805575	0.733309	0.880035	1.45474	1.09331	0.719013	0.807263	0.922345	1.53442	0.4282	2.16285	1.67084	1.75838	2.11929	1.96249	2.04034
409	gamma-glutamylglutamate	Peptide	gamma-glutamyl	36738	LC/MS Pos	1036	277.1	92865	1116-22-9;			1.04716	0.396061	0.911759	1.68225	0.748253	1.34046	0.952843	0.326495	0.835098	0.53454	1.05357	1.11486	0.946079	0.692074	0.696141	0.749793	1.05515	0.671261	2.93477	2.17545	1.88068	1.77074	2.07756	2.56026
405	gamma-glutamylisoleucine*	Peptide	gamma-glutamyl	34456	LC/MS Pos	2644	261.2				HMDB11170	0.672538	0.998059	0.358611	0.358611	0.358611	0.699206	0.76335	0.670781	1.07986	0.358611	0.731268	0.712971	1.24898	0.781977	0.876988	1.17049	1.15314	0.358611	1.90288	1.04788	1.00194	1.2552	1.06838	1.22982
404	gamma-glutamylleucine	Peptide	gamma-glutamyl	18369	LC/MS Pos	2744	261.2	151023	2566-39-4;		HMDB11171	0.708948	0.705547	0.479796	0.680166	0.479796	0.709188	0.610058	0.754436	0.698295	0.754103	0.479796	0.938561	1.57782	1.33411	1.06144	2.02766	1.65468	0.569367	1.63185	1.40383	1.14775	1.42326	1.65876	1.91772
414	gamma-glutamylthreonine*	Peptide	gamma-glutamyl	33364	LC/MS Pos	977	249.1		5652-48-2;			0.517237	0.44107	0.44107	0.44107	0.558852	0.845269	0.44107	0.518302	0.44107	0.622706	1	0.756549	1.50072	1.11592	0.84132	0.796305	1.08648	0.44107	1.46502	1.78255	1.47057	1.30989	1.11056	2.46874
402	gamma-glutamylvaline	Peptide	gamma-glutamyl	32393	LC/MS Pos	2040	247.2		2746-34-1;		HMDB11172	0.527227	0.538123	0.310262	0.807941	0.310262	0.63761	0.310262	0.310262	0.310262	0.310262	0.707439	0.310262	2.56437	1	1.31177	1.3522	0.919253	0.310262	1.54606	1.01646	1.28448	1.35855	1.06984	0.828188
521	glucose	Carbohydrate	Glycolysis, gluconeogenesis, pyruvate metabolism	38507	GC/MS	1866.8	204.1	79025	50-99-7;	C00293	HMDB00122	0.556561	1.61757	0.83946	0.982878	1.02092	0.99257	0.972525	5.40806	1.01631	4.70833	1.60395	1.74884	1.57507	0.689014	0.787284	0.506078	1.00743	3.87513	0.688871	0.68799	1.15636	0.785725	0.779	1.14172
519	glucose-6-phosphate (G6P)	Carbohydrate	Glycolysis, gluconeogenesis, pyruvate metabolism	31260	GC/MS	2042.7	387.2		103192-55-8;	C00668	HMDB01401	0.134377	1.70019	0.623266	0.642534	0.820592	0.521181	0.782478	5.5534	0.781985	4.10817	1.10563	1.4956	8.02899	1.86161	1.43413	1.08146	2.03428	5.18919	0.533579	0.910789	1.06401	0.725071	0.935994	0.776593
39	glutamate	Amino acid	Glutamate metabolism	57	LC/MS Pos	700	148.1	611	56-86-0;	C00025	HMDB03339	0.905626	0.863469	0.95135	0.828013	0.998794	0.860283	0.720445	1.20353	0.958617	1.07555	0.886549	0.817394	1.47246	1.07108	0.977948	1.14898	1.00121	0.513467	1.61238	1.35421	1.71859	1.33264	1.24581	1.53515
44	glutamine	Amino acid	Glutamate metabolism	53	LC/MS Pos	684	147.2	69920865961	56-85-9;	C00064	HMDB00641	0.455942	1.25093	0.527902	0.335215	1.10186	0.729209	1.20052	2.24827	1.36996	2.00411	1.18831	0.963648	3.42796	1.03635	0.785925	1.95663	1.05782	1.51389	0.431122	0.330666	0.921414	0.483758	0.446431	0.667392
283	glutathione, oxidized (GSSG)	Amino acid	Glutathione metabolism	27727	LC/MS Pos	1535	613.1	6535911215652	103239-24-3;	C00127	HMDB03337	0.305878	0.343648	0.390728	0.40844	0.424687	0.463822	0.53418	0.710409	0.664666	0.891608	0.744261	0.687236	3.01319	2.26026	2.47442	2.32144	2.54457	1.10839	1.73761	1.6717	1.38127	2.00391	1.89785	2.16006
280	glutathione, reduced (GSH)	Amino acid	Glutathione metabolism	2127	LC/MS Pos	1274	308.1	124886	70-18-8;	C00051	HMDB00125	0.680668	0.653723	0.731433	0.788998	0.702437	0.722354	0.82045	0.959935	0.983515	1.01648	0.856673	0.954703	3.08968	2.34564	2.2525	2.30864	2.55926	0.660585	2.77046	2.30432	2.46757	2.50456	2.03581	2.53478
1324	glycerol 2-phosphate	Xenobiotics	Chemical	27728	GC/MS	1691.8	243	2526	819-83-0;	C02979,D01488	HMDB02520	0.59976	0.634166	0.617757	0.770624	0.701831	0.825585	0.783996	0.717829	0.946972	0.771996	0.800248	0.824985	2.80829	2.1812	1.33791	1.83012	1.53304	1.10493	1.63653	1.43711	1.34503	1.55879	1.05303	1.69925
882	glycerol 3-phosphate (G3P)	Lipid	Glycerolipid metabolism	15365	GC/MS	1719.7	357.1	754	29849-82-9;	C00093	HMDB00126	0.457525	0.634206	0.522835	0.762766	0.746726	0.69765	0.741954	0.910267	0.735483	0.793028	0.616065	0.648057	4.53685	2.50076	1.90217	1.99291	2.46425	1.08973	1.90142	1.94521	2.2438	2.19415	1.6841	2.68925
883	glycerophosphorylcholine (GPC)	Lipid	Glycerolipid metabolism	15990	LC/MS Pos	694	258.1	657272	28319-77-9;	C00670	HMDB00086	0.906614	0.854734	0.953238	0.959469	0.981281	0.925056	0.763724	1.01872	0.811305	0.960889	0.855198	0.814635	1.58155	1.54473	1.48672	1.49415	1.55274	0.92681	1.09478	1.20034	1.21391	1.3287	1.20657	1.19079
1	glycine	Amino acid	Glycine, serine and threonine metabolism	11777	GC/MS	1166	101.9	5257127750	56-40-6;	C00037	HMDB00123	0.373319	0.413301	0.45495	0.530979	0.545883	0.521469	0.612749	0.643579	0.608544	0.620848	0.62365	0.733062	2.63672	2.04343	1.9648	2.1262	2.34886	1.26694	2.04071	1.84064	2.06529	2.24909	1.84409	2.14373
1128	guanosine	Nucleotide	Purine metabolism, guanine containing	1573	LC/MS Pos	1676	284	6802	118-00-3;	C00387	HMDB00133	0.122076	0.313784	0.139882	0.122076	0.227536	0.122076	0.210256	1	0.122076	1.07251	0.197705	0.285977	0.817551	0.935344	1.11978	1.54825	0.937099	1.52065	1.5087	1.7527	2.08125	1.27527	1.31015	1.77277
1131	guanosine 5'- monophosphate (5'-GMP)	Nucleotide	Purine metabolism, guanine containing	2849	LC/MS Pos	1300	364	761	5550-12-9;			0.47956	0.526654	0.580748	0.754815	0.717387	0.681265	0.728887	0.395791	0.922457	0.51551	0.945032	1.05497	0.625254	2.33849	2.0876	2.12519	2.3507	1.76953	2.13716	2.30922	2.07219	2.45252	2.6162	2.52979
1341	HEPES	Xenobiotics	Chemical	21248	LC/MS Neg	1033	237.2	3.27588e+16	7365-45-9;			0.715809	0.694097	0.806349	0.765856	0.790587	0.750513	0.81137	0.98011	0.872843	0.918259	0.910133	1.01989	2.1711	1.64483	1.74591	1.79352	1.9189	0.912337	1.91501	1.68458	1.74598	1.86952	1.62496	1.81587
823	hexanoylcarnitine	Lipid	Carnitine metabolism	32328	LC/MS Pos	3174	260.2	6426853	6920-35-0;	C01585	HMDB00705	0.52122	0.523679	0.592133	0.922787	0.837188	0.416601	0.763229	0.723342	0.923125	0.975336	1.0101	0.839454	1.07478	2.52715	2.58363	2.15117	3.23643	0.989903	2.1964	1.4079	1.44015	2.20528	1.80514	2.43774
50	histidine	Amino acid	Histidine metabolism	59	LC/MS Neg	757	154.1	7733651426	5934-29-2;	C00135	HMDB00177	0.570164	0.676258	0.589246	0.79284	0.812727	0.78199	0.693792	1.05182	0.948918	1.15648	0.896917	0.954515	1.80327	1.36757	1.51132	1.67109	1.29497	1.15183	0.982542	1.13727	0.921169	1.26009	1.06162	1.01746
221	hypotaurine	Amino acid	Cysteine, methionine, SAM, taurine metabolism	590	GC/MS	1598.5	188	107812	300-84-5;	C00519	HMDB00965	0.511555	0.282502	0.562169	0.440569	0.591535	0.623411	0.51923	0.441416	0.93955	0.783543	0.890267	1.06045	3.94279	3.76644	3.12014	2.8789	2.19297	0.458265	4.52079	2.58629	3.40474	2.92185	1.98168	3.53513
1098	hypoxanthine	Nucleotide	Purine metabolism, (hypo)xanthine/inosine containing	3127	LC/MS Neg	1313	135.1	790	68-94-0;	C00262	HMDB00157	0.221741	0.623447	0.544625	0.211219	0.336392	0.326403	0.266396	0.884083	0.318514	0.756816	0.350921	0.522778	3.04173	1.24465	1.32462	1.51383	1.46421	1.11592	2.07951	1.84573	2.09125	2.02468	1.77553	2.11183
1099	inosine	Nucleotide	Purine metabolism, (hypo)xanthine/inosine containing	1123	LC/MS Neg	1630	267.2		58-63-9;			0.156572	0.285618	0.274989	0.13787	0.349808	0.195296	0.243298	0.839905	0.347926	0.950423	0.321455	0.489778	3.13477	1.85254	2.05516	2.61613	1.93257	1.25206	1.16253	1.12998	1.24105	1.39603	1.04958	1.20157
893	inositol 1-phosphate (I1P)	Lipid	Inositol metabolism	1481	GC/MS	2057.8	318.1		106032-59-1;		HMDB00213	0.349712	0.583607	0.508881	0.40777	0.590986	0.697205	0.639445	0.680618	0.743732	0.792003	0.460682	0.859074	2.74968	1.55219	1.14093	1.36647	1.54256	1.55798	2.68437	2.17726	3.83056	2.19133	1.78131	3.29152
527	Isobar: fructose 1,6-diphosphate, glucose 1,6-diphosphate, myo-inositol 1,4 or 1,3-diphosphate	Carbohydrate	Glycolysis, gluconeogenesis, pyruvate metabolism	36984	LC/MS Neg	572	339					1.0756	0.711998	1.53942	1.29723	2.80629	1.71353	2.23921	0.832068	3.06097	0.692793	2.48064	3.73126	1.2294	0.959437	0.912517	1.04056	0.911038	1.51372	0.813777	0.837315	0.905861	0.773812	0.784961	0.837267
561	Isobar: ribulose 5-phosphate, xylulose 5-phosphate	Carbohydrate	Nucleotide sugars, pentose metabolism	37288	GC/MS	1935	357.2					0.572055	0.443727	0.981359	1.06184	1.71583	1	1.27472	1.08283	1.71947	1.31405	1.34964	2.25119	2.69949	1.00442	0.625526	0.68916	0.721673	1.53658	0.193276	0.33642	0.514484	0.340346	0.193276	0.334552
457	Isobar: UDP-acetylglucosamine, UDP-acetylgalactosamine	Carbohydrate	Aminosugars metabolism	38673	LC/MS Pos	963	607.7					0.25572	0.263263	0.579424	0.467015	0.422241	0.457388	0.338098	0.22302	0.471396	0.389988	0.725924	0.792264	3.8883	2.90394	2.64858	3.08361	2.79718	1.20774	1.68938	1.64447	1.24966	2.37273	2.22115	2.08195
200	isobutyrylcarnitine	Amino acid	Valine, leucine and isoleucine metabolism	33441	LC/MS Pos	1941	232.2		25518-49-4;			0.525887	0.525887	0.525887	0.652228	0.629594	0.525887	0.862818	0.680487	1.32375	1.05365	1.37401	1.80594	1.47109	0.830315	1.33943	0.853533	0.733232	1.27343	1.37465	0.856671	0.973861	1.03652	1	1.18751
180	isoleucine	Amino acid	Valine, leucine and isoleucine metabolism	1125	LC/MS Pos	1614	132.1	791	73-32-5;	C00407	HMDB00172	0.576248	0.594248	0.630713	0.757881	0.663074	0.797125	0.80682	0.973934	1.01965	1.13418	0.985038	1.12485	2.19003	1.3936	1.51104	1.79008	1.57284	1.29269	1.03271	0.822503	0.975422	1.01496	0.872719	1.16701
366	isoleucylglycine	Peptide	Dipeptide	40008	LC/MS Pos	1732	189.2	342532	868-28-0;			0.864138	1.12494	0.471816	0.820116	1.00619	0.471816	0.875629	2.21853	0.954247	1.36481	0.985918	1.44917	3.27389	1.38624	1	2.01463	1.47277	1.09982	0.757285	1.37194	0.945594	0.666089	0.729117	0.960202
205	isovalerylcarnitine	Amino acid	Valine, leucine and isoleucine metabolism	34407	LC/MS Pos	2533	246.2	6426851			HMDB00688	0.370375	0.370375	0.370375	0.372573	0.434422	0.370375	0.968484	0.736188	0.810551	1	0.718758	0.641492	1.52641	1.13962	1.24054	1.08586	0.925405	0.706397	1.62327	1.34076	1.34682	1.75714	1.36964	1.84451
536	lactate	Carbohydrate	Glycolysis, gluconeogenesis, pyruvate metabolism	527	GC/MS	1102.8	116.9	612	79-33-4;	C00186	HMDB00190	0.589261	0.258514	0.662538	0.619446	0.643233	0.642562	0.87721	0.17303	0.752584	0.177444	0.75433	0.953619	1.53757	1.68938	1.65812	1.76715	1.71256	1.65179	1.04638	1.12471	1.13226	1.33785	1.18039	1.23554
625	laurate (12:0)	Lipid	Medium chain fatty acid	1645	LC/MS Neg	5288	199.3	3893	143-07-7;	C02679	HMDB00638	0.747742	0.710396	0.641922	0.722528	0.732976	0.716163	0.768025	0.880405	0.782852	0.836835	0.783228	0.830053	1.27026	1.16684	1.25962	1.23571	1.31682	1.36248	1.19917	1.31611	1.11959	1.20826	1.27763	1.20023
181	leucine	Amino acid	Valine, leucine and isoleucine metabolism	60	LC/MS Pos	1674	132.2	70457986106	61-90-5;	C00123	HMDB00687	0.484649	0.529027	0.578277	0.669132	0.602905	0.705808	0.758912	0.978437	0.908885	1.10679	0.955436	1.00301	2.75154	1.66566	1.68429	2.00103	1.65577	1.3567	1.10709	0.918544	1.06928	1.12455	0.996986	1.29418
378	leucylglycine	Peptide	Dipeptide	40045	LC/MS Pos	1800	189.2	79070	686-50-0;			1.32496	1.16604	1.54558	0.660417	0.660417	0.660417	0.670641	1.44885	1.93221	0.982164	1.18537	0.763119	1.38916	0.660417	0.735099	0.974878	1.32098	0.703124	0.765967	1.36957	0.783318	0.692259	1	1.64933
604	linoleate (18:2n6)	Lipid	Essential fatty acid	1105	LC/MS Neg	5533	279.3	5280450	60-33-3;	C01595	HMDB00673	0.619073	0.782506	0.741612	0.653566	0.881134	0.764136	0.785362	1.91587	0.822531	1.8918	0.790412	0.798146	2.04016	0.760861	1.07057	1.24508	0.929434	1.9755	2.44595	2.09741	1.55113	1.93741	2.16584	2.46248
69	lysine	Amino acid	Lysine metabolism	22281	GC/MS	1679	156.1	5962	56-87-1;	C00047	HMDB00182	0.456002	1.203	0.343308	1.03221	0.720021	0.486742	0.54074	2.84441	0.437817	0.967794	0.229929	0.443082	2.36828	0.947692	0.7907	1.64714	4.39011	2.48613	0.892508	1.34497	1.16315	1.45795	1.58021	1.09922
598	malate	Energy	Krebs cycle	1303	GC/MS	1502	233	525	6915-15-7;	C00149	HMDB00156	0.854116	0.945627	1.05437	1.37719	1.14528	1.18376	1.20436	1.59551	1.51271	1.74943	1.57261	1.34515	3.29916	0.909721	0.723864	0.896067	0.936796	4.25026	0.701422	0.704192	0.856665	0.588007	0.793984	0.649942
635	margarate (17:0)	Lipid	Long chain fatty acid	1121	LC/MS Neg	5733	269.3	10465	506-12-7;		HMDB02259	0.723541	0.801517	0.797224	0.758319	0.917961	0.977409	0.982631	0.874851	1.08665	1.12387	0.968094	0.979141	1.17902	0.996396	1.1268	1.23736	0.921184	1.34399	1.35668	1.36638	1.0036	1.32743	1.38938	1.39951
658	mead acid (20:3n9)	Lipid	Long chain fatty acid	35174	LC/MS Neg	5642	305.4	5312531	20590-32-3;		HMDB10378	0.304153	0.632128	0.45077	0.333815	0.584768	0.533776	0.40525	2.15662	0.570427	2.73913	0.538338	0.539872	2.04464	0.780171	1.14197	1.20473	1.08613	1.35476	1.51064	1.1271	0.913873	1.32478	1.42844	1.49772
225	methionine	Amino acid	Cysteine, methionine, SAM, taurine metabolism	1302	LC/MS Pos	1252	150.1	69920876137	63-68-3;	C00073	HMDB00696	0.622709	0.749906	0.672997	0.773177	0.686451	0.82746	0.84475	1.00626	0.993741	1.09569	0.879341	0.977143	2.09111	1.15552	1.21131	1.3717	1.25793	1.4286	1.05978	0.903434	1.06258	1.00848	0.937808	1.21984
890	myo-inositol	Lipid	Inositol metabolism	19934	GC/MS	1924.9	217		87-89-8;	C00137	HMDB00211	0.291283	0.536052	0.66964	0.608847	0.635974	0.626565	0.829437	0.819075	0.935231	0.88447	0.924734	1.06477	4.67977	3.04189	2.8002	2.59048	3.38133	0.735144	3.54554	2.07092	3.28191	3.20089	2.10357	3.73062
629	myristate (14:0)	Lipid	Long chain fatty acid	1365	LC/MS Neg	5439	227.3	11005	544-63-8;	C06424	HMDB00806	0.757985	0.648491	0.764701	0.745392	0.717266	0.770789	0.863672	0.890274	0.873175	0.921742	0.8144	0.88684	1.36223	1.07826	1.23282	1.23906	1.3005	1.52442	1.47369	1.19787	1.13033	1.55211	1.45865	1.53961
48	N-acetyl-aspartyl-glutamate (NAAG)	Amino acid	Glutamate metabolism	35665	LC/MS Pos	1563	305	5255	3106-85-2;	C12270	HMDB01067	0.664242	0.619452	0.632836	0.595184	0.666437	0.666638	0.641838	0.671213	0.912446	0.891154	0.800234	0.885929	3.5542	2.55531	2.59099	2.8027	2.83164	1.08755	6.40706	5.29866	5.38051	5.3755	5.22869	6.75676
29	N-acetylaspartate (NAA)	Amino acid	Alanine and aspartate metabolism	22185	GC/MS	1648.5	274	65065	997-55-7;997-55-7 ;	C01042	HMDB00812	0.475215	0.470198	0.343996	0.616345	0.528222	0.751855	0.67799	0.493762	0.837976	0.57024	0.896012	0.753702	2.97674	2.84197	2.43631	2.42618	2.75417	1.10399	2.93623	2.36248	2.78735	2.49038	2.41615	2.87993
227	N-acetylmethionine	Amino acid	Cysteine, methionine, SAM, taurine metabolism	1589	LC/MS Neg	1805	190.1	448580	65-82-7;	C02712	HMDB11745	0.426646	0.51194	0.431315	0.456784	0.55495	0.515145	0.814277	1.24427	0.886602	1.15361	0.942549	0.937495	2.42973	1.23666	1.3581	1.66145	1.48332	1.59365	0.889094	1.05637	0.94599	1.09805	1.30186	1.05401
455	N-acetylneuraminate	Carbohydrate	Aminosugars metabolism	32377	LC/MS Pos	787	310		131-48-6;	C00270	HMDB00230	0.505882	0.487948	0.551461	0.497478	0.544061	0.492809	0.726632	0.739206	0.655504	0.821543	0.734214	0.706209	3.02906	2.36324	2.18997	2.3858	2.22885	1.17846	2.62332	2.23994	2.4043	2.25872	2.31189	2.53575
10	N-acetylserine	Amino acid	Glycine, serine and threonine metabolism	37076	LC/MS Pos	1012	148	65249	97-14-3;		HMDB02931	0.508107	0.682016	0.729073	0.409396	0.524088	0.579901	1.01932	0.508326	0.713376	0.593664	0.748666	0.980682	3.00549	1.90106	2.06808	2.47779	2.41873	0.831711	2.25206	1.93624	1.6762	2.28509	2.15125	3.28811
1108	N1-methyladenosine	Nucleotide	Purine metabolism, adenine containing	15650	LC/MS Pos	1356	282.1	5460178	15763-06-1;	C02494	HMDB03331	0.319226	0.216823	0.345407	0.387138	0.423656	0.255924	0.374135	0.216823	0.216823	0.216823	0.434838	0.647828	1.22543	1.14111	1.07122	1.57626	1	0.736748	1.68623	1.40122	1.40723	1.35628	1.23174	1.43272
1140	N1-methylguanosine	Nucleotide	Purine metabolism, guanine containing	31609	LC/MS Pos	1850	298.1	96373	2140-65-0;		HMDB01563	0.291718	0.291718	0.291718	0.291718	0.291718	0.291718	0.291718	0.291718	0.291718	0.291718	0.291718	0.966442	2.30133	1	0.885454	0.997301	1.12806	0.291718	1.00966	0.923673	0.960723	1.40697	1.01675	1.2949
1221	nicotinamide	Cofactors and vitamins	Nicotinate and nicotinamide metabolism	594	LC/MS Pos	1267	123.1	936	98-92-0;	C00153	HMDB01406	0.369228	0.354499	0.53643	0.338328	0.411007	0.546229	0.708968	0.532164	0.748967	0.590263	0.623824	0.724446	4.13639	2.46329	2.39878	2.71863	2.1685	1.25103	3.49987	2.38933	2.93598	2.87067	2.23355	3.19991
1224	nicotinamide adenine dinucleotide (NAD+)	Cofactors and vitamins	Nicotinate and nicotinamide metabolism	5278	LC/MS Pos	1370	664	1.08977e+18	53-84-9;	C00003	HMDB00902	0.105633	0.145858	0.113699	0.09786	0.108343	0.111442	0.124773	0.354809	0.146892	0.403532	0.146498	0.151531	3.18655	2.62888	3.13804	2.99886	2.66928	1.59647	4.55618	3.58623	3.44204	4.09548	3.58372	4.78484
1227	nicotinamide adenine dinucleotide phosphate (NADP+)	Cofactors and vitamins	Nicotinate and nicotinamide metabolism	32380	LC/MS Pos	1330	743.9	5885	53-59-8 ;1184-16-3;	C00005	HMDB00217	0.148519	0.148519	0.148519	0.148519	0.161601	0.148519	0.346425	0.167394	0.324546	0.268847	0.43835	0.148519	1.2533	1.04844	1.38751	1.37323	1.51669	0.868762	1.40017	1.03515	0.730213	1.17853	1	1.17139
1225	nicotinamide adenine dinucleotide reduced (NADH)	Cofactors and vitamins	Nicotinate and nicotinamide metabolism	31475	LC/MS Neg	1554	664.1	439153	58-68-4 ;606-68-8;	C00004	HMDB01487	0.368264	0.368264	0.368264	0.368264	0.368264	0.368264	0.368264	0.368264	0.368264	0.368264	0.368264	0.368264	1.8393	4.17889	0.835291	0.901511	0.777258	0.368264	0.903434	1.13263	0.765902	1.25652	1.09657	1.12068
647	nonadecanoate (19:0)	Lipid	Long chain fatty acid	1356	LC/MS Neg	6073	297.3	12591	646-30-0;	C16535	HMDB00772	0.708268	0.527452	0.829437	0.872944	0.643348	0.632105	0.684548	1.13653	0.935397	0.723658	0.935526	1.06867	0.811895	1.21006	1.18094	1.15749	1.06447	1.40171	1.24634	1.15963	0.7746	1.08497	1.19815	1.59017
639	oleate (18:1n9)	Lipid	Long chain fatty acid	1359	GC/MS	1984.4	339.2	445639	112-80-1;	C00712	HMDB00207	0.480136	0.641319	0.62479	0.475412	0.692631	0.589953	0.830167	0.748828	0.882566	0.790671	0.500848	0.574095	1.82128	1.17753	1.11743	1.25942	1.35779	1.12951	1.61141	1.46608	1.34072	1.16365	1.23652	1.52903
244	ornithine	Amino acid	Urea cycle; arginine-, proline-, metabolism	1493	GC/MS	1763.8	141.9	6262	3184-13-2;	C00077	HMDB03374	0.773205	0.608569	0.930078	0.744281	0.748227	0.752342	0.775583	0.644808	0.972387	0.792168	1.10001	1.13023	1.94306	1.95832	1.4634	1.82443	1.37438	0.416358	1.375	0.905916	1.26468	1.22446	1.02761	1.53987
632	palmitate (16:0)	Lipid	Long chain fatty acid	1336	LC/MS Neg	5619	255.3	985	57-10-3;	C00249	HMDB00220	0.782138	0.791973	0.833472	0.722406	0.874634	0.911617	0.993333	0.909237	0.997904	1.08134	1.0021	0.958328	1.37878	0.931868	1.11539	1.17634	0.986902	1.52823	1.39014	1.17923	1.20292	1.33009	1.3385	1.52751
633	palmitoleate (16:1n7)	Lipid	Long chain fatty acid	33447	LC/MS Neg	5477	253.3	445638	373-49-9;	C08362	HMDB03229	0.521561	0.619616	0.778855	0.653413	0.566284	0.783838	0.784789	1.42165	0.668464	1.4121	0.632499	0.709997	1.95046	0.782404	1.00873	1.12009	0.991268	1.88343	2.05036	1.77528	1.50185	1.70579	2.06312	2.11233
1004	palmitoyl sphingomyelin	Lipid	Sphingolipid	37506	GC/MS	2524	311.3	9939941				0.271675	0.318847	0.358414	0.33953	0.40918	0.491657	0.563433	0.492063	0.681126	0.576291	0.477119	0.674066	2.4984	1.92671	1.47079	1.5324	1.76522	1.31887	1.77073	1.46517	1.85045	1.57811	1.47597	2.02766
833	palmitoylcarnitine	Lipid	Carnitine metabolism	22189	LC/MS Pos	5179	400.4	461	6865-14-1;			0.832753	0.740364	0.72657	0.823186	0.63534	0.578661	1.11272	1	1.93675	0.307343	0.836999	2.04627	5.73102	14.2098	11.5843	10.9503	11.9652	2.61751	1.12041	0.307343	1.90352	0.361941	0.317565	0.596618
1243	pantothenate	Cofactors and vitamins	Pantothenate and CoA metabolism	1508	LC/MS Pos	2218	220.1	6613	137-08-6;	C00864	HMDB00210	0.582238	0.614495	0.64206	0.712119	0.802003	0.663163	0.701269	0.862848	0.973393	0.983947	1.11856	1.1663	2.21389	1.53895	1.60063	1.55328	1.68412	1.35923	1.30508	0.988803	1.0112	1.21366	0.980953	1.38084
621	pelargonate (9:0)	Lipid	Medium chain fatty acid	12035	LC/MS Neg	4847	157.2	5461016	112-05-0;	C01601	HMDB00847	0.516551	0.695512	0.67125	0.614204	0.530116	0.623517	0.879182	0.669491	0.724789	0.79654	0.766514	0.851642	1.17877	1.12515	1.22777	1.25274	1.12082	1.26743	1.22498	1.1866	1.33131	1.46341	1.18021	1.27869
631	pentadecanoate (15:0)	Lipid	Long chain fatty acid	1361	LC/MS Neg	5522	241.3	13849	1002-84-2;	C16537	HMDB00826	0.832231	0.689691	0.850177	0.781331	0.862824	0.870279	0.903946	0.832493	0.885879	0.966062	0.896625	0.970024	1.14369	1.15443	1.39361	1.3755	1.15089	1.64882	1.45797	1.15144	1.02998	1.39424	1.14444	1.40567
1376	phenol red	Xenobiotics	Chemical	36817	LC/MS Neg	3650	353.1	4766	143-74-8;	C12600		0.3225	0.329399	0.361812	0.395858	0.447942	0.415218	0.516675	0.493716	0.51223	0.530495	0.462808	0.566606	1.65404	1.47106	1.46585	1.56192	1.53296	1.43339	1.57741	1.57994	1.44581	1.5752	1.53112	1.61187
83	phenylalanine	Amino acid	Phenylalanine & tyrosine metabolism	64	LC/MS Pos	2056	166.1	69256656140	63-91-2;	C00079	HMDB00159	0.50609	0.604118	0.581467	0.706742	0.609284	0.711825	0.742668	1.06761	0.945103	1.08803	0.939643	1.03157	2.38505	1.51382	1.52805	1.78544	1.61376	1.21686	1.00148	0.831769	1.03036	0.998517	0.886941	1.18992
602	phosphate	Energy	Oxidative phosphorylation	11438	GC/MS	1307.7	298.9	1061	7664-38-2 ;	C00009	HMDB01429	0.536328	0.74633	0.667532	0.913024	0.718589	0.835024	0.932754	0.772804	0.876048	0.927822	0.876039	1.04641	1.30917	1.06737	1.02176	1.09616	1.13527	0.978241	1.13767	1.071	1.13239	1.12324	1.13387	1.23809
877	phosphoethanolamine	Lipid	Glycerolipid metabolism	12102	GC/MS	1577.3	299.1	52323241015	1071-23-4;	C00346	HMDB00224	0.252531	0.252531	0.252531	0.306975	0.57596	0.252531	0.252531	0.593788	0.252531	0.428762	0.252531	0.643939	1.82475	0.956746	1.04556	0.954853	1.80463	1.16176	1.74168	1.27708	1.68402	0.795596	1.04325	2.00085
339	pro-hydroxy-pro	Peptide	Dipeptide	35127	LC/MS Pos	960	229.2	11673055	18684-24-7;		HMDB06695	0.554223	0.39422	0.935577	0.49964	0.39422	0.39422	0.820543	0.39422	0.697858	0.944065	1	0.670714	2.17543	1.05407	2.45422	1.60283	1.70106	1.27933	1.77899	0.777008	1.22544	0.931145	1.11908	1.14249
246	proline	Amino acid	Urea cycle; arginine-, proline-, metabolism	1898	LC/MS Pos	796	116.1	1457426971047	147-85-3;	C00148	HMDB00162	0.672809	0.47696	0.678888	0.626741	0.722677	0.744068	0.916004	0.744392	0.842738	0.896886	0.970228	1.02977	2.36016	1.75608	1.78355	2.04585	1.53296	0.835037	1.82059	1.45447	1.34594	1.71447	1.36736	1.74572
330.1	prolylglycine	Peptide	Dipeptide	40703	LC/MS Pos	875	173.1	74080766426709	2578-57-6;			0.414749	0.414749	0.830262	0.414749	0.645944	0.414749	0.76479	0.818201	1.07265	0.884563	1.26549	1.21116	1.74405	0.954316	1.41435	1.18373	1.04568	1.64573	1.33857	0.414749	0.718032	0.414749	0.414749	0.682245
809	propionylcarnitine	Lipid	Fatty acid metabolism (also BCAA metabolism)	32452	LC/MS Pos	1589	218.2	107738	17298-37-2 ;	C03017	HMDB00824	0.646466	0.56388	0.841648	0.703623	0.740364	0.744857	0.852859	0.819543	1.14982	1.17077	1.05011	0.892159	1.01542	0.943216	1.10879	1.20479	0.984581	0.555855	1.76478	1.32838	1.40733	1.82994	1.51123	1.89026
1181	pseudouridine	Nucleotide	Pyrimidine metabolism, uracil containing	33442	LC/MS Pos	1180	245		1445-07-4;	C02067	HMDB00767	0.206968	0.128755	0.139267	0.179655	0.128755	0.128755	0.139432	0.160624	0.128755	0.128755	0.128755	0.178994	0.811123	1.04569	1.10444	1.1579	0.940856	1.40259	1.12261	1.05333	1	1.22248	1.22012	1.42608
603	pyrophosphate (PPi)	Energy	Oxidative phosphorylation	2078	GC/MS	1642.3	451	644102	1466-09-3;	C00013	HMDB00250	0.354652	0.107997	1	0.250405	0.524399	0.119045	0.851343	0.088364	2.15504	0.194441	0.360357	0.369626	3.65089	4.73627	3.93126	2.5196	0.415276	0.088364	2.50154	1.69214	1.31294	1.43749	1.3051	1.60151
548	ribitol	Carbohydrate	Nucleotide sugars, pentose metabolism	15772	GC/MS	1692.4	217		488-81-3;	C00474	HMDB00508	0.362037	0.488288	0.50381	0.590884	0.659387	0.484772	0.539297	0.810094	0.842701	0.791776	0.761701	0.797026	8.94151	2.44352	1.91873	1.91145	2.239	1.24096	1.90482	1.1573	2.23936	1.51245	1.34401	2.13162
554	ribose	Carbohydrate	Nucleotide sugars, pentose metabolism	12080	GC/MS	1639.2	204	5311110	50-69-1;	C00121	HMDB00283	0.388196	0.711639	0.466801	0.561478	0.54993	0.480942	1.09566	1.61393	1.28944	1.19134	0.97446	1.60566	7.30991	1.28709	1.15328	1.02554	1.40368	2.02495	0.626858	0.640744	0.949217	0.750648	0.602773	1.21339
557	ribose 5-phosphate	Carbohydrate	Nucleotide sugars, pentose metabolism	561	GC/MS	1928.4	315.1	447634	18265-46-8;108321-05-7;	C00117	HMDB00618	0.313463	0.372747	0.680452	0.74232	1.14443	0.938792	1.15264	1.03885	1.22027	1.08896	1.28566	2.27853	1.13019	1.40984	0.601654	0.788993	0.961153	1.07358	0.313463	0.313463	0.313463	0.461711	0.313463	0.362862
559	ribulose	Carbohydrate	Nucleotide sugars, pentose metabolism	35855	GC/MS	1662	306.1	79021	488-84-6;	C00309	HMDB00621,HMDB03371	0.466121	0.37453	0.37453	0.37453	0.37453	0.37453	0.37453	0.37453	0.37453	0.426421	1.13354	1.76512	4.85353	1.47019	1.18924	0.37453	0.973019	1.02698	0.433466	0.37453	0.37453	0.958188	0.37453	0.37453
224	S-adenosylhomocysteine (SAH)	Amino acid	Cysteine, methionine, SAM, taurine metabolism	39540	LC/MS Pos	1480	193.2		979-92-0;	C00021	HMDB00939	0.499886	0.681191	0.673502	0.775728	0.728009	0.683746	0.691597	0.854876	0.799264	0.890842	0.824851	0.926371	1.89105	2.35098	1.76354	2.14999	2.97784	1.07363	1.49458	1.7415	1.97542	1.65194	1.59662	1.85015
898	scyllo-inositol	Lipid	Inositol metabolism	32379	GC/MS	1893.8	318.2		488-59-5;	C06153	HMDB06088	0.405021	0.410777	0.574689	0.405021	0.567856	0.556246	0.745645	0.5823	1	0.901703	0.862407	0.780159	4.36284	2.0426	2.03072	1.50629	2.22705	0.68746	3.27601	1.53147	2.68221	2.85327	1.78466	3.43513
551	sedoheptulose-7-phosphate	Carbohydrate	Nucleotide sugars, pentose metabolism	35649	GC/MS	2070	691.35	616	2646-35-7;	C05382	HMDB01068	0.084211	0.084211	0.084211	0.084211	0.084211	0.084211	0.084211	2.59566	0.084211	1.74562	0.084211	0.525124	3.14603	1.93685	1.03094	0.548979	1.01906	0.980944	1.15033	0.084211	0.084211	0.841331	0.625974	0.81503
8	serine	Amino acid	Glycine, serine and threonine metabolism	1648	LC/MS Pos	674	106.1	59516857581	56-45-1;	C00065	HMDB03406	0.649614	0.917368	0.855402	0.724789	0.876502	0.930623	1.07039	1.53987	1.20804	1.21392	1.03871	0.950388	2.25649	1.44858	1.38673	1.701	1.30742	1.88035	0.838321	0.854157	1.10373	0.807028	0.862658	0.961287
495	sorbitol	Carbohydrate	Fructose, mannose, galactose, starch, and sucrose metabolism	15053	GC/MS	1843	319.1	107428	6706-59-8;	C00794	HMDB00247	0.36892	0.842368	0.979387	0.111969	0.699948	0.848927	1.69917	1.02061	1.34222	1.08871	1.05793	1.25491	2.54276	0.46372	0.111969	0.111969	0.391049	1.2397	0.111969	0.111969	0.111969	0.111969	0.111969	0.111969
270	spermidine	Amino acid	Polyamine metabolism	485	LC/MS Pos	533	146.2	1102	124-20-9;	C00315	HMDB01257	0.913012	0.59773	0.751904	0.864192	0.954538	0.85764	0.892116	0.771097	0.914021	0.683572	1.2278	1.20815	3.45006	2.04589	1.04546	1.19708	0.932445	0.883802	12.1669	7.97011	10.8937	6.93563	4.43722	9.49446
273	spermine	Amino acid	Polyamine metabolism	603	LC/MS Pos	506	203.2	1103	71-44-3;	C00750	HMDB01256	0.372104	0.372104	0.372104	0.372104	0.372104	0.372104	0.372104	0.372104	0.372104	0.372104	0.372104	0.372104	0.372104	0.372104	0.372104	0.372104	0.372104	0.372104	1.267	0.901459	1.09854	0.857313	0.372104	1.13501
993	sphinganine	Lipid	Sphingolipid	17769	LC/MS Pos	5175	302.3	3126	3102-56-5;	C00836	HMDB00269	0.271409	0.360947	0.271409	0.271409	0.271409	0.271409	0.52769	0.599363	1	0.313495	0.583403	1.08658	1.91059	6.01665	6.05084	4.85961	4.37728	4.85691	0.271409	0.936358	1.04453	0.440182	0.271409	0.271409
995	sphingosine	Lipid	Sphingolipid	17747	LC/MS Pos	5197	300.2	5353955	123-78-4;	C00319	HMDB00252	0.115943	0.443484	0.544434	0.654307	0.28771	0.531474	1.05564	1.84586	1.31665	0.776026	0.94436	1.35987	7.28765	10.8071	9.64785	10.6363	9.655	7.60288	0.312854	0.27342	1.4211	0.115943	0.115943	0.301974
733	stearamide	Lipid	Fatty acid, amide	37487	GC/MS	2071	131	31292	124-26-5;	C13846		0.556006	0.556006	0.556006	0.556006	0.556006	0.556006	0.556006	0.556006	0.556006	0.556006	0.556006	0.556006	1.02212	0.781571	0.985345	0.556006	1	0.613747	2.26553	0.735106	2.22876	1.33469	0.556006	1.60149
590	succinate	Energy	Krebs cycle	1437	GC/MS	1348	247	1110	110-15-6;	C00042	HMDB00254	0.439893	0.792865	1.1123	0.370241	0.894298	0.978168	0.988991	0.957888	0.887235	0.848806	0.832997	0.469809	2.17118	0.706796	1.4288	1.07129	1.01101	1.57714	1.70263	2.14914	1.80378	1.78426	2.35804	2.08862
222	taurine	Amino acid	Cysteine, methionine, SAM, taurine metabolism	32975	LC/MS Pos	687	126.1	11234068592	107-35-7;	C00245	HMDB00251	0.839049	0.724437	0.98268	0.889481	0.860771	0.886213	0.607015	0.89462	0.844377	1.01732	0.865049	0.805163	2.59229	2.16771	1.71069	1.89502	2.07136	0.235494	2.65027	2.23587	2.67235	2.42547	1.82944	2.21678
17	threonine	Amino acid	Glycine, serine and threonine metabolism	1284	GC/MS	1412.3	218.1	69710196288	72-19-5;	C00188	HMDB00167	0.447478	0.617551	0.644511	0.740257	0.798822	0.860615	0.689701	1.00497	0.910185	1.10167	0.963456	1.11646	2.40901	1.54766	1.45501	1.63737	1.6983	1.23445	0.995029	0.887659	1.17003	1.22302	0.901875	1.25469
207	tiglyl carnitine	Amino acid	Valine, leucine and isoleucine metabolism	35428	LC/MS Pos	2317	244.1		64191-86-2;		HMDB02366	0.947063	1	0.492468	0.772798	0.465999	0.465999	0.799512	0.871772	0.711996	0.859106	0.990487	1.09821	2.63375	1.72372	1.44766	1.27754	1.50517	0.966622	1.74403	0.710709	2.05115	1.22824	1.29805	1.45386
52	trans-urocanate	Amino acid	Histidine metabolism	607	LC/MS Pos	1119	139.1	736715	104-98-3;	C00785	HMDB00301	0.599383	1.67138	0.599383	1.84024	1.10149	0.599383	0.599383	0.86313	0.599383	1.5827	0.599383	0.885645	2.74809	0.69651	0.697019	0.599383	0.898505	0.599383	2.99099	0.691568	0.599383	0.599383	3.28106	0.599383
145	tryptophan	Amino acid	Tryptophan metabolism	54	LC/MS Pos	2445	205.1	69235166305	73-22-3;	C00078	HMDB00929	0.597529	0.625407	0.661599	0.775602	0.686614	0.715329	0.714398	0.983395	0.907809	1.02784	1.03673	1.05257	2.03121	1.44565	1.31304	1.61714	1.49925	1.24148	1.00276	0.822778	1.0092	0.99724	0.86585	1.22189
99	tyrosine	Amino acid	Phenylalanine & tyrosine metabolism	1299	LC/MS Pos	1516	182.1	60576942100	60-18-4;	C00082	HMDB00158	0.604206	0.607975	0.662152	0.790527	0.726456	0.830895	0.751444	1.08866	1.06275	1.14594	1.09183	1.19234	2.11653	1.36316	1.39693	1.57847	1.56616	1.27487	0.8993	0.792591	0.937245	0.922587	0.871031	1.11401
563	UDP-glucuronate	Carbohydrate	Nucleotide sugars, pentose metabolism	2763	LC/MS Neg	594	579.1	17473	28053-08-9;63700-19-6;	C00167	HMDB00935	0.485336	0.481888	0.548608	0.477006	0.588037	0.539377	0.723754	0.770984	0.757538	0.626517	0.706327	0.716569	3.03823	2.6174	2.45133	2.43192	2.48215	1.22902	3.07039	2.62993	2.62744	2.43768	2.71669	2.68542
1178	uracil	Nucleotide	Pyrimidine metabolism, uracil containing	605	GC/MS	1370.4	241	1174	66-22-8;	C00106	HMDB00300	0.209271	0.266305	0.20489	0.216018	0.234029	0.298196	0.264838	0.531043	0.246256	0.496024	0.247574	0.3789	3.89908	1.86719	1.95515	2.25142	1.92169	1.46896	3.77112	3.29008	3.48096	3.60081	2.98539	3.78518
245	urea	Amino acid	Urea cycle; arginine-, proline-, metabolism	1670	GC/MS	1223.9	171	117616150869	57-13-6;	C00086	HMDB00294	0.502661	0.53737	0.604391	0.632467	0.629151	0.697584	0.639225	0.837431	0.688491	0.747645	0.830422	0.818094	2.06293	1.44098	1.23662	1.16257	1.95191	1.40613	1.87603	1.75003	1.87833	2.31512	1.70649	2.25296
1180	uridine	Nucleotide	Pyrimidine metabolism, uracil containing	606	LC/MS Neg	1467	243.1	6029	58-96-8;	C00299	HMDB00296	0.4003	0.616346	0.512487	0.49121	0.652949	0.410387	0.516099	1.92288	0.591351	1.64195	0.646223	0.768323	2.40051	1.21864	1.33679	1.53213	1.48941	1.62321	0.863302	1.16966	1.00035	1.02583	1.20915	0.999649
1189	uridine 5'-diphosphate (UDP)	Nucleotide	Pyrimidine metabolism, uracil containing	5345	LC/MS Neg	606	403	6031	21931-53-3;	C00015	HMDB00295	0.959086	0.491925	0.989755	0.934468	0.921193	0.894472	1.06779	0.491925	1.10264	0.491925	0.933585	0.803973	1.86245	3.06677	2.78325	2.58591	2.60875	0.863639	1.01024	0.766525	1.03993	1.35868	0.600894	1.02732
1190	uridine 5'-triphosphate (UTP)	Nucleotide	Pyrimidine metabolism, uracil containing	33448	LC/MS Neg	639	483	6133	19817-92-6;	C00075	HMDB00285	1.1719	0.383488	1.13504	0.953518	0.656767	1.00585	1.06655	0.36129	0.994154	0.36129	0.769912	0.406629	2.44107	2.3907	2.2875	2.01888	1.8947	0.36129	0.36129	0.36129	0.384953	0.57966	0.36129	0.36129
1187	uridine monophosphate (5' or 3')	Nucleotide	Pyrimidine metabolism, uracil containing	39879	LC/MS Pos	1079	325					0.381625	0.557405	0.541408	0.655861	0.631205	0.577555	0.654622	0.440802	0.792542	0.562935	0.898685	1.10132	0.748574	1.7956	1.67371	1.59933	2.00521	1.19165	1.27647	1.2031	1.21831	1.58203	1.39615	1.50334
190	valine	Amino acid	Valine, leucine and isoleucine metabolism	1649	LC/MS Pos	1040	118.1	69710186287	72-18-4;	C00183	HMDB00883	0.468608	0.595137	0.640011	0.726659	0.664309	0.770589	0.693109	0.946361	0.992505	1.13936	1.0075	1.10978	2.15136	1.37455	1.5024	1.72357	1.46231	1.2554	1.04015	0.861892	0.967948	1.06212	0.923752	1.21421
1095	xanthine	Nucleotide	Purine metabolism, (hypo)xanthine/inosine containing	3147	GC/MS	1889.9	353	1188	69-89-6;	C00385	HMDB00292	0.067399	0.170966	0.059154	0.036156	0.128614	0.152396	0.133454	0.823289	0.127636	0.819629	0.134123	0.202819	5.58484	1.72871	1.17671	1.66854	1.57608	1.48655	3.01163	2.56753	3.77619	2.33068	1.99232	3.32654
1096	xanthosine	Nucleotide	Purine metabolism, (hypo)xanthine/inosine containing	15136	LC/MS Pos	1785	285	64959	146-80-5;	C01762	HMDB00299	0.057457	0.057457	0.057457	0.057457	0.057457	0.057457	0.057457	0.057457	0.07486	0.187501	0.057457	0.057457	1.51167	0.589706	0.766831	0.795314	0.703572	1.35283	1.30046	1.26584	1.40788	1	1.33653	1.54291
565	xylitol	Carbohydrate	Nucleotide sugars, pentose metabolism	4966	GC/MS	1677.6	307.2	6912	87-99-0;	C00379	HMDB00568	0.587607	0.587607	0.587607	0.587607	0.587607	0.587607	0.587607	0.587607	0.587607	0.587607	0.587607	0.587607	6.5841	1.31025	0.587607	0.587607	0.587607	0.587607	0.587607	0.587607	0.689755	0.587607	0.587607	0.587607
	X - 01497			33028	LC/MS Pos	5115	332.2					0.303746	0.361552	0.35988	0.467234	0.306764	0.3815	0.519346	0.690021	0.484359	0.714781	0.518225	0.554292	2.44437	2.02594	2.03625	1.9241	1.70229	1.28522	1.54493	1.30863	1.64539	1.55347	1.31814	2.22857
	X - 03091			12771	GC/MS	1963.9	232.1					1.00455	1.83438	0.681647	1.90991	1.41384	0.448364	0.458173	2.39779	0.530553	0.448364	0.843937	0.656171	0.856534	0.625795	1.08441	1.11092	3.69537	0.915667	1	1.68544	0.612579	1.30298	2.28582	0.535804
	X - 03094			12774	GC/MS	1978.7	299					0.328022	0.409874	0.552783	0.529257	0.646497	0.722324	0.738923	0.690892	0.761466	0.680422	0.76163	0.959142	2.34503	1.73873	1.45578	1.41485	1.99606	1.53514	1.28216	1.04086	1.12977	1.13603	1.12575	1.26181
	X - 04015			16062	GC/MS	1497.8	160					0.868885	0.939685	0.861613	0.741157	0.924942	0.22072	1.04191	0.910416	0.951291	1.15775	0.884057	0.718022	1.93623	0.482128	1.69799	0.958085	1.85178	1.75662	1.76305	1.14303	1.37893	1.66354	1.63017	1.41946
	X - 04051			16116	GC/MS	1968.7	357.1					0.233814	0.415256	0.360808	0.198941	0.181319	0.352791	0.58129	0.713107	0.317739	0.827178	0.40732	0.589546	3.92265	2.09828	1.95823	1.99287	2.31936	1.17282	2.41784	1.74897	2.56809	2.27267	1.39475	2.92877
	X - 04053			16118	GC/MS	2004.6	217.1					0.220946	0.45682	0.197893	0.361947	0.319256	0.298661	0.730827	0.620858	0.626019	0.859928	0.516969	0.516056	5.37738	2.09903	1.40056	1.70058	4.32462	1.50322	1.71412	1.15699	2.70975	2.2253	1.14007	2.24065
	X - 04523			16866	GC/MS	2048.1	258.1					0.321227	0.558074	0.573063	0.632005	0.556259	0.748188	0.786846	0.708155	0.851655	0.676847	0.695714	0.901793	4.52792	3.03973	2.57669	2.29283	3.1869	1.09821	2.6477	2.02282	2.75415	2.88343	1.73879	2.92318
	X - 05907			18929	GC/MS	1643.2	229.1					0.127314	0.127314	0.127314	0.354224	0.127314	0.127314	0.127314	0.127314	0.127314	0.127314	0.127314	0.127314	0.895589	0.584366	0.193552	0.510285	0.127314	0.127314	3.46721	2.06195	3.4961	1.80524	1.10441	3.31072
	X - 06666			19602	GC/MS	2053.1	318.2					0.183506	0.465514	0.428681	0.576039	0.183506	0.689781	0.87821	0.572565	0.636576	1.00307	0.492416	0.820351	1.9672	1.47663	1.39266	1.06805	1	0.93303	2.18027	1.68702	2.21719	1.84093	1.70846	2.5892
	X - 06667			19603	GC/MS	2074	217.1					0.065099	0.164624	0.197926	0.15692	0.234802	0.139342	0.266054	1.05284	0.373377	0.928951	0.252662	0.40966	3.12847	1.49805	1.12854	1.35055	1.51092	1.15124	1.23164	1.39716	1.64188	1.40168	0.947156	1.41109
	X - 08167			21391	GC/MS	1211.8	216.1					0.339167	0.513816	0.430836	0.695379	0.536574	0.503331	0.600055	0.879108	0.639564	0.665559	0.581153	0.606592	2.00215	1.28808	1.12089	1.14304	1.79107	1.29775	1.31712	1.2894	1.46206	1.47197	1.36671	1.46787
	X - 08402			21630	GC/MS	2427.7	283.1					0.381937	0.836339	0.381937	0.381937	0.381937	0.381937	0.521626	0.381937	0.445222	0.381937	0.381937	0.684845	1.61082	1.21931	1	0.845902	1.0376	1.11715	1.14031	0.909754	1.91561	1.01268	0.946118	1.21968
	X - 08889			22320	GC/MS	1634.3	521.2					1.15291	0.720456	0.831477	0.93202	1.14018	0.753319	0.511682	1.04099	0.580766	1.56933	0.82815	0.421363	1.85712	0.979473	1.02053	1.78157	1.82518	1.11207	1.15759	1.39942	0.569195	0.340896	2.2153	0.901262
	X - 10445			32894	LC/MS Pos	1939	250.1					0.195	0.46727	0.538582	0.362455	0.395828	0.446063	0.497578	0.395494	0.683538	0.68062	0.766596	0.587735	1.66518	1.34433	1.26502	1.6351	1.52758	1.2334	2.04545	1.66796	1.70724	1.89111	1.62898	2.24814
	X - 10474			26473	GC/MS	1388.1	340.1					1.02911	0.3306	2.31523	0.533184	0.766492	0.970886	1.12222	0.313286	1.75796	0.313286	1.88095	1.64041	0.627238	1.83357	3.95865	1.90288	0.313286	0.313286	1.2112	0.447978	0.393837	0.569301	0.313286	0.614015
	X - 10500			27256	GC/MS	1229.9	211					0.632303	0.841272	0.725969	0.786673	0.812484	1.0133	0.934389	0.713955	1.07037	0.816013	0.756864	0.812613	1.63305	1.5142	1.44866	1.58192	1.25849	1.0128	1.01441	0.987203	0.926884	1.0474	1.02196	1.09389
	X - 10510			27278	GC/MS	2470	297.2					0.243911	0.473273	0.537657	0.31535	0.414725	0.556801	0.614231	0.576539	0.332684	0.899372	0.600588	0.64465	2.37905	1.41855	1.3071	1.45577	1.299	1.10063	1.19424	1.51888	1.34557	1.52956	1.11316	1.5454
	X - 10677			28774	GC/MS	1438	269.1					0.753915	0.472139	0.85674	0.163094	0.734639	0.583409	0.714736	0.763221	0.919879	1.03084	0.760037	0.969164	4.77757	3.29286	2.45991	2.73658	3.15768	0.832397	3.99285	3.16513	3.40515	2.40664	2.34896	3.45775
	X - 10876			31361	GC/MS	1485.9	70.9					0.683464	0.843241	0.876652	0.906094	0.928376	0.851075	0.924441	0.803559	1.03961	0.79287	0.878226	0.881107	2.37393	2.15142	1.99067	2.07851	1.9528	0.960388	1.53573	1.49696	1.19693	1.6162	1.55615	1.44415
	X - 11204			32518	LC/MS Pos	5263	229.2					0.612097	0.622905	0.704307	0.840902	0.666366	0.682442	0.930256	0.938009	1.03762	0.81449	1.08487	1.08936	1.61707	1.77002	1.87701	1.65037	2.15357	1.30232	0.962379	0.905004	0.956792	1.09053	1.05544	1.0463
	X - 11412			32729	LC/MS Pos	3836	204.2					0.890133	0.812931	0.66616	0.66616	0.66616	0.66616	0.66616	0.789998	0.985442	0.66616	0.66616	0.66616	1.28405	0.867784	1.1375	1.18202	1	0.66616	1.01497	1.13875	1.35251	0.871487	0.66616	1.10967
	X - 11533			32850	LC/MS Neg	4904	243.2					0.618511	0.59741	0.745281	0.701532	0.671821	0.763309	0.871677	0.698287	0.80754	0.819024	0.899775	0.953496	1.22324	1.08577	1.28435	1.19219	1.16324	1.26796	1.0465	1.19651	1.32728	1.09088	1.18253	1.15744
	X - 11542			32859	LC/MS Pos	5247	245.2					0.683705	0.903199	0.877615	1.04836	0.740143	0.862324	0.978907	1.06288	0.981461	0.848171	1.00632	0.993686	1.07793	1.65757	1.51008	1.33837	1.52717	1.65495	1.07861	0.923224	1.11529	0.974229	0.975235	1.08973
	X - 11570			32887	LC/MS Pos	1417	470.1					0.542886	0.462613	0.593865	0.578502	0.559446	0.587671	0.760372	0.874651	0.942795	0.972305	0.806059	0.94451	5.9327	3.92791	3.5441	3.82295	4.0597	1.0277	4.22714	3.59559	3.52258	3.97766	3.10424	3.93222
	X - 11583			32900	LC/MS Pos	2793	457.1					0.503536	0.658484	0.544819	0.824746	0.49487	0.662718	0.726966	1.01612	0.990963	1.00904	0.769871	0.946123	3.18285	2.74118	2.21388	2.53643	2.93771	0.621793	1.20961	1.11231	0.79112	1.52467	1.48952	1.48986
	X - 11586			32903	LC/MS Pos	3434	442					0.594855	0.672443	0.56532	0.680025	0.646069	0.548661	0.65686	1.06837	0.854568	0.672868	0.729929	0.931632	3.14647	2.68923	1.33908	1.49965	1.82223	0.55999	1.76785	1.56943	3.0005	1.6046	1.68838	2.0005
	X - 11603			32920	LC/MS Neg	1114	360.1					0.366004	0.366004	0.366004	0.366004	0.366004	0.366004	0.366004	0.366004	0.366004	0.366004	0.366004	0.366004	0.366004	0.887273	0.783741	1	0.710853	0.366004	1.11658	0.919806	1.04006	1.31646	1.28725	1.09306
	X - 11606_1			32923	LC/MS Neg	1306	364.2					0.32589	0.32589	0.340323	0.32589	0.32589	0.32589	0.429272	0.32589	0.490004	0.32589	0.516271	0.583177	0.906108	2.00069	1.70918	1.73212	1.78608	0.795137	1.09389	1.11363	0.877131	1.38937	1.11926	1.13111
	X - 11606_2			39660	LC/MS Pos	1616	366.2					0.315067	0.191455	0.399958	0.406091	0.426588	0.440435	0.654885	0.296362	0.662239	0.299872	0.76851	0.870022	1.68628	3.09967	2.83296	3.203	2.83367	1.12998	1.90764	1.73123	1.41553	2.21482	1.75916	2.17227
	X - 11624			32941	LC/MS Neg	2738	277.2					0.989907	0.45321	0.938109	1.11645	1.14474	1.01009	1.37631	0.45321	1.23274	0.45321	1.31121	1.66634	0.45321	0.833234	1.13197	1.18021	0.884624	0.45321	0.92316	1.03037	0.656768	0.843169	0.623855	0.616872
	X - 11641			32958	LC/MS Neg	3950	325.3					0.320206	0.320206	0.320206	0.320206	0.320206	0.320206	0.320206	0.320206	0.320206	0.320206	0.320206	0.320206	0.320206	7.7243	0.320206	0.320206	0.320206	0.320206	1	0.320206	4.91804	0.320206	0.320206	0.706221
	X - 11677			33015	LC/MS Pos	1878	267.1					0.275912	0.338522	0.246212	0.358743	0.210292	0.288463	0.483754	0.539009	0.577216	0.868252	0.472332	0.499559	3.29392	1.99138	1.885	1.91859	2.14174	1.13175	1.80107	1.49694	2.08435	1.66004	1.82298	2.23964
	X - 11875			33220	LC/MS Neg	5272	381.3					0.877559	1.12843	0.888492	1.00754	0.963044	0.99246	0.97338	1.05301	1.0401	1.03913	0.932341	0.912206	0.923515	0.811578	0.975013	0.952698	0.985048	1.55462	2.36463	1.80064	2.16857	1.31293	1.53122	1.94084
	X - 11886			33231	LC/MS Neg	5800	453.3					0.474175	0.486291	0.622913	0.68764	1.02037	0.839376	0.816176	0.808993	1.09484	1.08971	0.785526	0.942656	0.978524	0.979626	1.06846	1.17495	0.775466	2.23688	1.66275	1.38387	1.63617	1.75198	1.77454	1.35115
	X - 12051			33403	LC/MS Pos	5739	456.4					0.520685	0.548245	0.58034	1.07431	0.364873	0.6525	1.26166	2.05283	2.18254	0.379784	0.841664	2.10221	2.73326	4.92605	3.26979	2.71191	3.03947	4.15255	0.925687	0.322077	3.71764	0.343367	0.193954	0.861934
	X - 12128			33543	LC/MS Pos	1725	162.1					0.243221	0.243221	0.243221	0.248062	0.243221	0.328748	0.473605	0.443174	0.503686	0.444376	0.243221	0.675271	2.06146	0.960398	1.0396	1.14703	1.48495	0.763909	1.29276	1.35965	1.48901	1.58385	1.25586	1.91346
	X - 12465			33910	LC/MS Pos	1475	248.2					0.41671	0.41671	0.41671	0.538626	0.574905	0.501877	0.41671	0.65738	0.41671	0.41671	0.4885	0.592092	1.44103	0.743632	1.03212	1.0592	0.967878	0.41671	1.98764	1.18099	1.34085	1.16348	1.64539	2.19826
	X - 12660			34265	LC/MS Pos	5667	442.2					0.372963	0.292873	0.576934	1.059	0.347326	0.739402	1.05829	1.86615	1.68231	0.292661	0.715732	1.31879	2.1447	3.88715	2.26506	1.5881	2.15107	2.80341	0.880543	0.425634	3.90865	0.394017	0.219055	0.941712
	X - 12748			34358	LC/MS Pos	1538	322.1					0.447241	0.44628	0.531043	0.566951	0.559674	0.590401	0.666913	0.706446	0.81838	0.763678	0.739957	0.834421	3.66121	2.79705	2.64798	2.7697	2.78844	1.16558	2.71568	2.38082	2.4164	2.76767	2.26727	2.80054
	X - 12776			34453	LC/MS Neg	665	119.1					0.931708	1.04341	0.98318	1.17637	0.935994	1.0227	1.09293	0.908758	1.08318	1.0317	1.17901	1.22568	0.924411	0.892901	0.993399	1.0066	1.17826	1.4447	0.945269	0.912435	0.892554	0.942569	1.12279	0.984664
	X - 12792			34475	LC/MS Pos	812	134					0.289202	0.572367	0.54218	0.65856	0.627533	0.458224	0.681154	0.935724	0.67053	0.905498	0.934663	0.707048	1.85025	1.26542	1.43921	1.40626	4.12068	1.06428	2.07381	1.96329	1.74104	1.7246	2.21903	1.68517
	X - 12800			34483	LC/MS Pos	2263	417.3					0.436852	0.44366	0.603603	0.587266	0.546609	0.731371	0.95815	0.866686	0.873456	0.871222	0.86572	1.06895	1.20966	1.24353	1.22787	1.55299	1.3758	1.4049	1.29493	1.21351	1.22151	1.04185	0.943356	1.3123
	X - 12854			34538	LC/MS Pos	1380	405.2					0.45757	0.404229	0.674288	0.590005	0.574393	0.7632	0.913294	0.742468	0.855142	0.626567	0.852907	1.04896	1.92913	1.62658	1.5352	1.86106	1.53141	0.951038	1.69343	1.37963	1.30222	1.36579	1.29004	1.7119
	X - 12855			34539	LC/MS Pos	1404	248.2					0.781536	0.750487	0.919154	0.960074	1.04759	0.968836	0.702116	0.835125	0.843105	1.12983	0.798522	0.84205	1.52136	0.727372	1.03116	1.11467	1.19891	0.651958	2.32553	1.67729	1.86439	1.7852	2.08728	2.43546
	X - 12986			34670	LC/MS Pos	3856	464					0.637941	0.570601	0.635789	0.555748	0.694557	0.66956	0.978362	0.684095	0.792324	0.662825	0.792219	1.07547	1.4938	1.51761	1.50146	1.1805	1.3292	1.02164	1.31343	1.1582	0.923963	1.42936	1.15987	1.41406
	X - 12991			34675	GC/MS	1709	146					0.537886	0.991528	0.428306	0.564285	0.516615	0.428306	0.889615	1.76839	0.428306	1.21864	0.428306	0.428306	2.87008	1.24218	0.533566	0.949876	2.86169	0.901389	1.34367	1	1.51253	1.71284	0.428306	2.09774
	X - 13005			34690	LC/MS Neg	3519	197.1					0.846294	0.679343	0.964862	1.26198	1.16657	1.0828	1.27472	1.01886	1.40786	0.912803	1.54851	1.93274	0.981137	2.03848	1.08371	0.972791	1.13557	1.8032	0.856762	0.927212	0.738681	0.788931	0.922412	0.769363
	X - 13110			34802	LC/MS Neg	3428	371.1					0.18916	0.187004	0.226623	0.187004	0.187004	0.187004	0.230612	0.197741	0.187004	0.21388	0.245183	0.203732	1.03584	0.970179	1.03505	1.04696	1.11079	0.893767	1.07781	1.05845	1.02982	1.19874	1.11956	1.13872
	X - 13148			34840	LC/MS Pos	3280	561.1					1.38627	0.782764	1.99016	4.17915	3.57906	2.87208	4.23921	0.610846	4.94007	0.488305	7.62005	8.7191	0.892649	0.293219	0.198877	0.341578	0.330238	1.10735	0.088719	0.088719	0.136816	0.088719	0.088719	0.088719
	X - 13215			34912	LC/MS Neg	5179	149.2					0.476023	0.701366	0.405336	0.426943	0.306085	0.493831	0.498094	0.553727	1.04316	0.454735	0.4724	0.732373	1.48073	1.07382	1.46074	1.28072	1.24171	0.95684	1.25825	1.23769	1.33581	1.76906	1.19675	1.20658
	X - 13396			35099	LC/MS Pos	5153	246.2					0.161457	0.136832	0.297248	0.176252	0.258875	0.322192	0.508977	0.591599	0.357168	0.745413	0.477784	0.423348	2.79049	2.22497	2.04204	1.76443	1.45767	1.25459	1.89469	1.52852	1.97215	1.72107	1.44508	2.72564
	X - 13414			35140	LC/MS Pos	2999	745.4					0.64003	0.96439	0.615037	1.21424	0.373201	1.08514	1.09034	0.373201	0.96167	1.03211	1.25582	1.17442	0.691057	0.373201	0.375233	0.373201	0.373201	0.373201	0.373201	1	0.373201	0.942632	1.52934	1.31565
	X - 13423			35164	LC/MS Pos	4970	318.2					0.257	0.281361	0.30799	0.395412	0.257935	0.326382	0.450555	0.673234	0.424905	0.720423	0.478226	0.489135	3.20716	2.1849	2.19912	2.06517	1.7951	1.27958	1.79328	1.49689	1.76412	1.88111	1.61215	2.75826
	X - 13496			35270	GC/MS	2103.4	372.2					0.259766	0.239602	0.375996	0.433229	0.364018	0.477014	0.515677	0.499217	0.564946	0.541561	0.508561	0.770355	2.22877	1.59562	1.67022	1.22965	1.6771	1.37707	2.0347	1.62327	1.87309	1.89578	1.59105	2.00322
	X - 13508			35282	LC/MS Pos	1568	437.1					0.65839	0.316069	0.628144	0.787258	0.591885	0.9576	1.0327	0.329426	0.829583	0.371215	0.599668	0.967296	1.74551	1.06012	1.07445	1.28874	1.1925	0.334002	2.38003	1.75453	1.3503	2.11171	1.59413	2.31853
	X - 13512			35286	LC/MS Pos	2176	247.1					0.376906	0.935	0.376906	0.376906	0.376906	0.376906	0.376906	1.53259	0.376906	1.23629	0.497451	0.376906	5.59026	1	0.932216	1.67218	1.13521	0.861408	0.376906	0.376906	0.376906	0.376906	0.376906	0.376906
	X - 13520			35294	LC/MS Pos	4256	290.1					0.227943	0.477545	0.321254	0.439073	0.241021	0.302846	0.393101	0.595077	0.366001	0.665752	0.483859	0.420575	2.94655	2.20313	2.06755	1.75004	1.59693	1.33425	1.7804	1.47379	1.83645	1.77574	1.69869	2.78844
	X - 13557			35335	LC/MS Neg	3611	252					0.525114	0.369883	0.744451	0.518927	0.922926	0.73508	0.827132	0.332834	1.03579	0.326963	0.964206	0.863684	0.470482	1.30832	1.43477	1.38396	1.38954	1.34234	1.86262	2.15272	1.46012	2.01475	2.24783	1.80048
	X - 13872			35767	LC/MS Neg	5125	339.2					0.50954	0.981459	0.687512	0.762827	1.18399	0.803451	0.871981	1.34455	1.01854	0.957918	0.71788	0.655785	0.821913	1.20495	0.829872	1.07225	0.934326	1.59265	1.52972	1.69752	1.51108	1.31194	1.31906	1.15735
	X - 14092			36016	LC/MS Pos	970	245.2					0.573034	0.509331	0.682253	0.743448	0.509331	0.509331	0.80776	0.973879	1.18721	1.50608	1.11113	0.959041	1.54333	0.975855	1.02415	0.87472	1.42607	1.65052	1.16414	0.774744	1.04858	1.62645	0.854074	1.55587
	X - 14234			36160	LC/MS Pos	2021	295.1					0.340362	0.340362	0.744955	0.635417	0.340362	0.558884	0.77576	0.340362	0.677454	0.445457	0.797585	0.968464	1	1.32652	1.60242	1.35918	1.15937	0.989306	2.19432	1.7255	1.34235	1.94986	1.91317	2.21324
	X - 15163			37304	LC/MS Pos	1533	502.8					0.185325	0.180938	0.287024	0.180938	0.404786	0.336233	0.180938	0.344509	0.512328	0.415675	0.68336	0.741976	3.18525	1.36058	2.0205	2.52423	1.21348	1.06385	1.50932	1.34681	0.93615	1.64842	1.41871	1.11792
	X - 15165			37306	LC/MS Pos	1679	558.9					0.537354	1.35716	0.70725	0.537354	0.712302	0.537354	0.537354	1.04949	1.22314	1.39203	0.647418	0.906346	0.537354	0.537354	0.945038	1.13728	0.920604	1.25376	1.2814	1.51548	1.47113	0.537354	0.950506	0.727259
	X - 15197			37338	LC/MS Pos	1788	323.3					0.209284	0.419009	0.397682	0.44347	0.403357	0.309948	0.489553	0.79139	0.605293	1.21178	0.583278	0.554842	1.98443	2.07256	1.88576	1.82592	2.69648	1.31346	0.96126	1.03874	1.2522	1.40441	1.39226	2.30982
	X - 15220			37362	LC/MS Neg	2632	274.1					0.319202	0.451756	0.402613	0.362631	0.319202	0.347927	0.441941	0.62929	0.48541	0.780702	0.400255	0.435914	2.26744	30.4582	1.96645	1.96547	1.88131	1	2.62085	2.07678	3.89758	2.10642	1.9454	2.65926
	X - 15223			37365	LC/MS Neg	5335	388.2					0.709392	0.699397	0.986099	1.03606	1.34814	0.990811	1.50279	1.67885	1.61274	1.52329	1.69694	1.95831	0.8857	0.674034	0.958509	1.10899	1.00919	3.27482	0.881201	0.721365	0.529777	0.874744	0.721614	1.02689
	X - 15301			37548	LC/MS Neg	4991	311.1					0.710455	0.621317	0.838086	0.804557	0.811608	0.828565	1.01832	0.880763	0.908013	1.06385	0.793728	0.85431	1.13004	0.921072	1.3281	1.09202	0.981684	1.86733	1.60751	1.53876	1.5069	1.39103	1.36979	1.35531
	X - 15337			37584	LC/MS Pos	3702	272					0.286604	0.260463	0.160808	0.334852	0.260453	0.287658	0.379141	0.589465	0.401726	0.660694	0.485092	0.456837	3.44176	2.2758	2.32707	2.20979	1.54447	1.33931	2.30197	1.80189	1.94961	2.13286	1.84421	2.9788
	X - 15351			37598	LC/MS Pos	4754	304					0.214629	0.229285	0.183798	0.288445	0.230459	0.204363	0.346168	0.531277	0.408595	0.636426	0.37592	0.491704	3.36639	2.12901	1.97449	1.63033	1.44887	1.36357	2.2047	1.60434	1.85984	2.12378	1.63094	3.03728
	X - 15382			37629	LC/MS Pos	2540	271					0.430923	0.737636	0.377252	0.521175	0.32515	0.693072	0.699182	1.13013	0.643485	0.951298	0.499933	0.569586	2.40316	1.68633	1.62932	2.06577	1.14035	0.88035	1.32592	1.11766	1.0487	1.51879	1.54961	1.49667
	X - 15482			37730	LC/MS Pos	3635	272.1					0.365428	0.294482	0.20605	0.538399	0.368829	0.395199	0.449975	0.727622	0.629218	0.740211	0.602669	0.492849	2.90595	1.79924	1.75416	1.64341	1.42665	1.25979	2.16047	1.50877	1.87015	1.86396	1.72497	2.34251
	X - 15484			37732	LC/MS Pos	2506	271					0.287291	0.786698	0.399402	0.508092	0.268027	0.624969	0.577059	1.00277	0.624277	1.03502	0.342144	0.589895	2.35646	1.54335	1.47405	1.80502	1.29571	0.786632	1.38573	1.04986	0.997225	1.53274	1.27644	1.22333
	X - 15546			37795	LC/MS Pos	1861	271.1					0.091767	0.214058	0.174605	0.100402	0.183443	0.13361	0.266316	0.75863	0.247604	0.781971	0.360297	0.372738	2.32558	1.35701	1.54423	1.64556	1.21803	1.68325	1.8673	1.58266	1.74421	1.59851	1.74644	2.10795
	X - 15559			37808	LC/MS Pos	4418	450.2					0.218441	0.218441	0.218441	0.218441	0.53359	0.218441	0.218441	0.218441	0.218441	0.218441	1.46641	0.218441	0.218441	0.218441	0.218441	0.218441	0.218441	0.218441	0.404537	0.218441	0.218441	0.218441	5.17908	7.244
	X - 15562			37811	LC/MS Pos	4686	470.1					0.366239	0.366239	0.366239	0.366239	0.366239	0.366239	0.366239	0.366239	0.366239	0.366239	0.366239	0.366239	0.366239	0.366239	0.366239	0.366239	0.366239	0.366239	0.366239	0.366239	0.366239	0.366239	1	1.80204
	X - 15563			37812	LC/MS Pos	4749	490					0.120191	0.120191	0.120191	0.120191	0.120191	0.120191	0.120191	0.120191	0.120191	0.120191	0.538054	0.120191	0.120191	0.120191	0.120191	0.120191	0.120191	0.120191	0.120191	0.120191	0.120191	0.120191	1.46195	2.96156
	X - 15596			37845	LC/MS Neg	2140	260.1					0.447413	0.447413	0.447413	0.447413	0.447413	0.447413	0.447413	0.447413	0.447413	0.447413	0.447413	0.447413	0.883295	2.54905	0.873904	0.919056	0.809156	0.447413	1.0643	0.979112	1.09421	1.09702	1.02089	1.08572
	X - 15691			37940	LC/MS Neg	5170	387.2					0.527622	0.489046	0.464944	0.302397	0.365218	0.312184	0.62862	0.918918	0.42781	1.21883	0.302323	0.37427	2.12631	1.1609	1.85686	2.17666	1.59348	0.722683	1.37302	1.38551	1.08108	1.54785	1.08436	1.29792
	X - 15798			38053	LC/MS Pos	1079	442					0.215477	0.229217	0.35815	0.38054	0.372929	0.353143	0.566369	0.261205	0.624002	0.540539	0.816344	1.10298	1.45266	1.77732	1.96747	2.37433	1.60956	1.26029	1.08415	0.999241	1.00076	1.3104	1.06567	1.16416
	X - 16094			38537	LC/MS Pos	3691	276.2					0.280771	0.404716	0.377614	0.505475	0.373795	0.41353	0.381032	0.935789	0.42235	0.77839	0.504617	0.443623	1.85884	1.51559	1.6266	1.69442	1.78817	1.06421	1.65595	1.47362	1.61518	1.46021	1.53135	1.8024
	X - 16249			38817	LC/MS Neg	3505.5	245.2					0.348974	0.348974	0.348974	0.348974	0.348974	0.348974	0.405637	0.348974	0.456864	0.348974	0.348974	0.518599	0.348974	1.23457	1.04145	1.11054	0.785744	0.641017	1.04375	1	1.24856	1.13685	0.901083	1.12283
	X - 16538			39111	LC/MS Pos	1244.9	515.6					0.449216	0.180441	0.581066	0.303525	0.828006	0.663973	0.847002	0.152315	0.695406	0.349153	1.10183	1.20608	0.602803	0.152315	2.08022	2.0166	1.09331	2.26015	2.38685	1.85219	1	2.1897	2.31344	2.16046
	X - 17010			39641	LC/MS Neg	3169.5	189					0.185478	0.185478	0.199228	0.203828	0.226176	0.231396	0.273469	0.185478	0.260607	0.185478	0.269116	0.397624	0.185478	1.30922	1.31219	1.38677	1.32456	0.69078	2.53681	2.50439	2.46248	2.31043	2.09361	2.36661
	X - 17115			39752	LC/MS Neg	1308.7	316					0.721675	0.860323	0.815191	0.735216	0.778836	0.721675	0.735376	1.3858	0.922756	1.36082	1.20702	1.2756	1.72574	1.20687	1.21131	1.52736	1.50464	1.46285	0.724259	1	0.763531	0.944936	1.045	0.944562
	X - 17263			39973	LC/MS Neg	4608.6	259.2					0.187327	0.187327	0.187327	0.187327	0.187327	0.187327	0.187327	0.187327	0.187327	0.187327	0.187327	0.187327	1.11536	0.567176	0.187327	0.250309	0.187327	0.187327	1.2307	1.16402	1.03726	0.927991	0.96274	1.06228
	X - 17282			39992	LC/MS Pos	3406.8	489.1					0.4273	0.503313	0.526553	0.876984	0.474653	0.635972	0.724532	1.17081	0.846568	0.703696	0.897716	0.879978	2.3131	2.05359	1.96503	1.80032	2.87725	1.28842	1.10228	1.20155	0.696491	1.59864	1.46163	1.90288
	X - 17435			40260	GC/MS	1782	204.2					0.275617	0.430082	0.410596	0.524646	0.388656	0.644328	0.530151	0.769125	0.649394	0.703711	0.689593	0.682181	3.82538	2.83574	2.21933	1.71116	2.79227	1.23087	1.87315	1.2728	1.93861	2.49811	1.26183	2.23605
	X - 17502			40332	LC/MS Neg	5093.4	297.3					0.758429	0.459522	0.884256	0.923773	0.955054	0.459522	1.10046	0.459522	0.978276	0.459522	0.772656	1.11481	1.28503	1.0348	1.44491	1.40881	1.55205	2.51264	0.615713	0.622109	0.459522	1.02172	1.15166	0.810388
	X - 17637			40579	LC/MS Neg	1502.5	246.2					0.334539	0.334539	0.334539	0.334539	0.866202	0.91247	1	0.334539	1.77174	0.334539	1.96931	3.52809	0.334539	0.334539	0.334539	0.334539	0.334539	0.334539	0.334539	0.334539	0.334539	0.334539	0.334539	0.334539

## Sheet: ProNormImpData
											SAMPLE_NAME	VAND-00333	VAND-00334	VAND-00335	VAND-00336	VAND-00337	VAND-00338	VAND-00339	VAND-00340	VAND-00341	VAND-00342	VAND-00343	VAND-00344	VAND-00345	VAND-00346	VAND-00347	VAND-00348	VAND-00349	VAND-00350	VAND-00351	VAND-00352	VAND-00353	VAND-00354	VAND-00355	VAND-00356
											SAMPLE_ID	969641	969642	969643	969644	969645	969646	969647	969648	969649	969650	969651	969652	969653	969654	969655	969656	969657	969658	969659	969660	969661	969662	969663	969664
											CLIENT_IDENTIFIER	PS1	PS2	PS3	PS4	PS5	PS6	NR1	NR2	NR3	NR4	NR5	NR6	ALL1	ALL2	ALL3	ALL4	ALL5	ALL6	ACP1	ACP2	ACP3	ACP4	ACP5	ACP6
											GROUP_NO	1	1	1	1	1	1	2	2	2	2	2	2	3	3	3	3	3	3	4	4	4	4	4	4
											GROUP_ID	PS	PS	PS	PS	PS	PS	NR	NR	NR	NR	NR	NR	ALL	ALL	ALL	ALL	ALL	ALL	ACP	ACP	ACP	ACP	ACP	ACP
											GROUP_DESC	pSG5	pSG5	pSG5	pSG5	pSG5	pSG5	NRBF1	NRBF1	NRBF1	NRBF1	NRBF1	NRBF1	ALL_shRNA_control	ALL_shRNA_control	ALL_shRNA_control	ALL_shRNA_control	ALL_shRNA_control	ALL_shRNA_control	ACP_shRNA	ACP_shRNA	ACP_shRNA	ACP_shRNA	ACP_shRNA	ACP_shRNA
											BRADFORD_PROTEIN	1.357	1.269	1.569	1.424	1.579	1.651	2.15	1.651	2.152	1.852	2.377	2.627	8.336	6.247	5.913	6.919	6.246	4.459	5.225	4.995	6.71	5.439	5.222	6.586
PATHWAY_SORTORDER	BIOCHEMICAL	SUPER_PATHWAY	SUB_PATHWAY	COMP_ID	PLATFORM	RI	MASS	PUBCHEM	CAS	KEGG	Group HMDB_ID	PS	PS	PS	PS	PS	PS	NR	NR	NR	NR	NR	NR	ALL	ALL	ALL	ALL	ALL	ALL	ACP	ACP	ACP	ACP	ACP	ACP
919	1-arachidonoylglycerophosphoethanolamine*	Lipid	Lysolipid	35186	LC/MS Neg	5731	500.3				HMDB11517	1	0.774033	1.28528	0.53628	0.750845	1.2404	0.954512	1.19392	0.924372	2.68021	0.766968	1.152	0.89399	1.10791	1.16451	0.78716	0.53628	1.55751	1.16777	0.802472	0.725471	1.06354	0.889741	1.26086
1240	1-methylnicotinamide	Cofactors and vitamins	Nicotinate and nicotinamide metabolism	27665	LC/MS Pos	688	137.1		1005-24-9;	C02918	HMDB00699	2.53414	1.92875	2.25046	2.09276	2.05726	2.09874	1.58283	2.10941	1.79652	2.081	1.49924	1.15548	0.479691	0.781125	0.833867	0.707078	0.651131	0.441233	0.844517	0.800833	0.589736	0.789939	0.678184	0.659193
926	1-myristoylglycerophosphocholine	Lipid	Lysolipid	35626	LC/MS Pos	5481	468.3	460604	20559-16-4;		HMDB10379	0.278148	0.278148	0.278148	0.278148	0.278148	0.278148	0.278148	2.20078	1.06507	0.724702	0.445712	0.55941	0.278148	1	1.53765	1.32544	0.761036	2.11682	0.278148	0.278148	0.278148	0.278148	0.278148	0.278148
936	1-oleoylglycerophosphocholine	Lipid	Lysolipid	33960	LC/MS Pos	5700	522.4	16081932	19420-56-5;			0.446142	0.261019	0.770572	0.466905	0.405627	0.723826	1.74657	3.82817	2.51924	1.66912	1.63795	1.91977	1.22943	3.96708	5.48207	4.12101	3.21696	7.123	0.107575	0.080103	0.431916	0.078304	0.063395	0.126188
915	1-oleoylglycerophosphoethanolamine	Lipid	Lysolipid	35628	LC/MS Neg	5928	478.3	9547071			HMDB11506	0.607991	1.00333	0.532391	0.398613	0.733007	0.522078	0.467911	4.64832	0.837469	1.77227	0.593348	0.660604	1.02747	0.804745	1.36016	0.99667	0.971725	1.32123	1.46563	1.24347	1.10622	1.34348	1.55562	1.42928
956	1-oleoylglycerophosphoinositol*	Lipid	Lysolipid	36602	LC/MS Neg	5577	597.4					0.321962	1.66101	1.21098	0.70707	0.321962	1.23357	0.450084	3.99408	1.34963	4.91792	0.567123	0.908574	0.330602	0.409889	0.69815	0.514635	0.321962	1.77724	1.46603	1.09143	0.738945	0.730451	1.16681	1.58128
931	1-palmitoleoylglycerophosphocholine*	Lipid	Lysolipid	33230	LC/MS Pos	5524	494.3					0.185998	1.05681	0.185998	0.494174	0.759066	0.185998	0.185998	2.89763	0.185998	1.56748	0.943189	0.185998	0.612097	3.37041	2.11654	2.07054	2.33453	3.38048	0.185998	0.241078	0.394725	0.185998	0.323122	0.185998
929	1-palmitoylglycerophosphocholine	Lipid	Lysolipid	33955	LC/MS Pos	5671	496.4	86554	17364-16-8;			0.477189	0.361075	0.842405	0.702562	0.688281	1.04856	1.46717	3.59477	2.67344	1.55456	1.44929	1.95	0.951439	3.1319	3.29415	2.4594	2.55191	5.28832	0.115536	0.050364	0.477695	0.052699	0.031094	0.121015
909	1-palmitoylglycerophosphoethanolamine	Lipid	Lysolipid	35631	LC/MS Neg	5940	452.3	9547069			HMDB11503	0.503078	0.503078	0.636655	0.503078	1.2128	0.730402	0.869598	1.3785	1.03085	1.42469	0.812134	0.909401	0.964493	0.956371	1.44741	1.07924	0.969148	0.881248	1.40469	1.17895	0.876117	1.03858	1.25074	1.42797
951	1-palmitoylglycerophosphoinositol*	Lipid	Lysolipid	35305	LC/MS Neg	5573	571.3					0.187818	1.00047	1.35204	0.187818	0.922484	1.39445	1.07458	3.5454	1.1128	4.95137	1.16081	1.25733	0.354609	0.446648	0.582908	0.543955	0.187818	1.37535	0.999529	0.75068	0.595124	0.771223	0.849454	1.26167
964	1-palmitoylplasmenylethanolamine*	Lipid	Lysolipid	39270	LC/MS Neg	6153	436.4					0.448558	1.14721	1.07559	0.768891	1.03857	0.533077	0.681875	1.70342	0.484455	1.63025	0.91837	0.468564	0.841039	0.692651	1.05889	1.03005	1.36157	1.17058	1.06276	1.18623	0.650725	0.969948	1.83692	0.756351
972	1-stearoylglycerol (1-monostearin)	Lipid	Monoacylglycerol	21188	GC/MS	2186.6	399.4	24699	123-94-4;	D01947		4.06055	5.17956	2.41713	3.79417	4.69287	1.86569	1.97085	1.68846	2.86896	2.25051	2.05344	1.71899	0.311543	0.241361	0.157083	0.214424	0.270168	0.254634	0.261785	0.222721	0.247707	0.249005	0.220976	0.239939
934	1-stearoylglycerophosphocholine	Lipid	Lysolipid	33961	LC/MS Pos	5844	524.4	497299	19420-57-6;			0.188987	0.400473	0.529757	0.666278	0.347226	0.49124	0.996538	1.6885	1.43995	1.00346	1.03144	1.19954	0.746877	1.4226	1.68977	1.25948	1.18524	3.00623	0.118091	0.118091	0.311883	0.118091	0.118091	0.118091
914	1-stearoylglycerophosphoethanolamine	Lipid	Lysolipid	34416	LC/MS Pos	5842	482.3	9547068	69747-55-3;		HMDB11130	0.115874	0.115874	0.115874	0.496746	0.290136	0.115874	0.941679	1.3877	1.34737	0.805005	0.677311	1.05832	0.733021	1.81383	1.69371	1.40619	1.44985	2.12077	0.115874	0.115874	0.340422	0.115874	0.115874	0.115874
925	1-stearoylglycerophosphoglycerol	Lipid	Lysolipid	34437	LC/MS Neg	5826	511.4					0.443392	0.443392	0.443392	0.443392	1.69042	0.443392	1.42416	0.443392	1.34374	0.443392	1	0.443392	0.443392	0.509256	0.443392	0.648323	0.443392	0.953062	1.30735	1.30395	0.499293	0.774838	1.22335	0.443392
954	1-stearoylglycerophosphoinositol	Lipid	Lysolipid	19324	LC/MS Neg	5800	599.4					0.661229	0.600645	1.10819	0.730645	1.12488	1.35684	0.884536	3.83702	1.02452	4.30812	0.975482	1.1165	0.648173	0.407127	0.7416	0.666462	0.491641	1.75566	1.37375	1.04873	0.734447	1.2404	0.938461	1.17328
636	10-heptadecenoate (17:1n7)	Lipid	Long chain fatty acid	33971	LC/MS Neg	5558	267.3	5312435	29743-97-3;			1.16447	1.37763	1.27175	1.04989	1.32628	1.33155	0.976573	2.25866	0.940219	2.07229	0.92238	0.837672	0.600994	0.354587	0.521514	0.502545	0.428846	1.20894	1.12466	1.02343	0.623105	0.914569	1.03323	0.934963
648	10-nonadecenoate (19:1n9)	Lipid	Long chain fatty acid	33972	LC/MS Neg	5775	295.4	5312513	73033-09-7;			1.27235	1.70584	1.23057	1.23522	1.52013	1.40335	0.985895	2.33739	1.18032	2.37185	1.01411	0.924549	0.819132	0.41862	0.578964	0.497381	0.385604	1.06499	0.942621	1.05322	0.596687	0.829404	0.864111	0.810505
742	13-methylmyristic acid	Lipid	Fatty acid, branched	38293	LC/MS Neg	5498	241.3	151014	2485-71-4;			1.40453	1.40014	1.46292	1.48598	1.31833	1.3015	1.28283	1.29739	1.23542	1.28917	1.28696	1.29594	0.431672	0.527588	0.643765	0.512278	0.649264	0.764581	0.598416	0.560017	0.405884	0.730586	0.689106	0.512645
744	15-methylpalmitate (isobar with 2-methylpalmitate)	Lipid	Fatty acid, branched	38768	LC/MS Neg	5698	269.4					1.59265	1.52488	1.492	1.46716	1.54393	1.51529	1.31854	1.56079	1.31193	1.61277	1.22881	1.1314	0.418759	0.46359	0.557075	0.509549	0.499303	0.868595	0.705145	0.692234	0.445135	0.615901	0.650016	0.543708
746	17-methylstearate	Lipid	Fatty acid, branched	38296	LC/MS Neg	5987	297.4	3083779	2724-59-6;			1.31862	1.81264	1.80478	2.00743	1.1904	1.34977	0.944686	2.28459	1.1572	0.977207	1.2051	2.47017	0.508556	0.755583	1.02047	0.742728	0.853097	1.55668	0.979528	0.654639	0.404366	0.822602	0.960809	0.961443
1142	2'-O-methylguanosine	Nucleotide	Purine metabolism, guanine containing	36811	LC/MS Pos	1926	298		2140-71-8;	C04545		0.595584	0.595584	0.595584	0.595584	0.595584	0.595584	0.595584	0.595584	0.595584	0.595584	0.595584	0.711642	0.595584	0.857061	0.963873	0.798521	1.21256	1.20815	1.00358	1.01974	0.810019	1.09625	1.10698	1
945	2-arachidonoylglycerophosphocholine*	Lipid	Lysolipid	35256	LC/MS Pos	5524	544.3					0.335783	0.486765	0.757155	0.598067	0.349018	0.682443	1.45119	2.57707	2.58651	1.09321	1.29145	1.24316	0.367143	1.32302	1.0274	0.807688	1	1.71589	0.090629	0.090629	0.090629	0.090629	0.090629	0.090629
920	2-arachidonoylglycerophosphoethanolamine*	Lipid	Lysolipid	34656	LC/MS Pos	5525	502.3					0.331344	0.495202	1.05814	0.560536	0.441527	0.91492	1.37376	1.84903	2.28248	1	1.55949	1.39871	0.509777	1.62072	1.39769	1.08727	1.23006	1.999	0.033469	0.01448	0.137284	0.01448	0.04403	0.034569
949	2-docosahexaenoylglycerophosphocholine*	Lipid	Lysolipid	35883	LC/MS Pos	5507	568.3					1.32238	0.148687	1.51272	0.863172	0.992577	1.17466	1.39969	2.13408	2.1248	1.54983	1.38954	0.979799	0.338954	0.504124	1	0.466936	0.601463	1.36691	0.148687	0.148687	0.148687	0.148687	0.148687	0.15546
923	2-docosahexaenoylglycerophosphoethanolamine*	Lipid	Lysolipid	34258	LC/MS Pos	5512	526.2					0.395335	0.734844	0.993312	0.65749	0.517385	1.15274	1.50177	2.72304	2.86676	1.13558	1.70644	1.45496	0.450474	1.17007	1.50593	1.17647	1	2.40367	0.085768	0.032733	0.122985	0.064458	0.035694	0.032733
947	2-docosapentaenoylglycerophosphocholine*	Lipid	Lysolipid	37366	LC/MS Pos	5532	570.3					0.17067	0.491929	0.17067	0.17067	0.17067	0.17067	0.978974	1.07379	1.40127	0.501079	0.17067	0.421057	0.545736	1.34959	1.06017	1.04705	1.02103	1.77277	0.17067	0.17067	0.17067	0.17067	0.17067	0.215694
922	2-docosapentaenoylglycerophosphoethanolamine*	Lipid	Lysolipid	34875	LC/MS Pos	5548	528.2					0.145895	0.910923	1.04609	0.587569	0.41805	0.707924	1.17386	1.68603	2.45521	0.953905	1.83492	1.29589	0.421173	1.7063	1.68046	1.45617	1.35998	2.83814	0.040495	0.040495	0.165205	0.058844	0.046363	0.040495
706	2-hydroxypalmitate	Lipid	Fatty acid, monohydroxy	35675	LC/MS Neg	5508	271.3	92836	764-67-0;			0.726425	0.428237	1.02451	0.764483	0.938591	0.914086	1.00496	0.306662	0.995036	0.361224	0.961668	0.912916	0.430544	1.24646	1.43533	1.2976	1.28307	1.25523	1.3893	1.11489	0.748975	1.35094	1.16515	1.09101
704	2-hydroxystearate	Lipid	Fatty acid, monohydroxy	17945	LC/MS Neg	5705	299.4	69417	629-22-1;	C03045		0.763435	0.520662	1.0799	0.72214	0.895081	0.836483	0.963617	0.376819	0.954332	0.447069	0.953256	0.990853	0.653989	1.89534	2.29483	1.87529	1.74023	1.75975	1.84462	1.69787	1.00915	1.98541	1.85266	1.67975
939	2-linoleoylglycerophosphocholine*	Lipid	Lysolipid	35257	LC/MS Pos	5544	520.4					0.310294	0.310294	0.310294	0.310294	0.310294	0.310294	1.05774	0.310294	1.74784	0.310294	1.00065	0.790578	0.310294	1.78069	0.940759	0.905649	0.999354	1.74324	0.310294	0.310294	0.310294	0.310294	0.310294	0.310294
202	2-methylbutyroylcarnitine	Amino acid	Valine, leucine and isoleucine metabolism	35431	LC/MS Pos	2439	246.1	6426901	31023-25-3;		HMDB00378	0.936339	1.13054	1.01364	1.08754	1.0595	1.01623	1.32932	1.77434	1.46822	1.73014	1.38141	1.27134	1.04776	0.640374	0.8962	0.826094	0.986363	0.421384	0.716674	0.529841	0.486324	0.700801	0.556093	0.594511
927	2-myristoylglycerophosphocholine*	Lipid	Lysolipid	35681	LC/MS Pos	5450	468.3					0.184689	0.42751	0.712338	0.974048	0.477391	0.649191	1.02595	1.90027	1.88872	0.732571	0.772588	1.37288	0.787947	3.72483	3.48964	2.83418	2.61274	5.02548	0.184689	0.184689	0.184689	0.184689	0.184689	0.184689
937	2-oleoylglycerophosphocholine*	Lipid	Lysolipid	35254	LC/MS Pos	5640	522.4					0.328267	0.290359	0.706648	0.45096	0.417403	0.738921	1.86436	2.08437	2.78278	1.1765	1.81771	1.97643	0.8235	3.39384	3.66887	2.72139	2.81047	4.60466	0.042206	0.01726	0.206313	0.01726	0.01726	0.042579
916	2-oleoylglycerophosphoethanolamine*	Lipid	Lysolipid	35683	LC/MS Pos	5625	480.2					0.368715	0.289766	0.827201	0.588802	0.586377	0.727577	1.74378	1.68475	1.87162	1.1728	1.79432	1.47513	0.74387	2.30237	2.70895	2.18078	2.22612	3.44846	0.052078	0.044927	0.18439	0.044927	0.044927	0.068838
961	2-oleoylglycerophosphoinositol*	Lipid	Lysolipid	37232	LC/MS Neg	5571	597.5					0.216363	1.34813	0.216363	0.216363	1.60692	0.216363	0.216363	3.52919	0.216363	3.57216	0.216363	0.610304	0.525561	0.216363	0.654559	0.592754	0.428813	1.56602	1.0999	0.887389	0.559855	1.03345	1	1.29101
932	2-palmitoleoylglycerophosphocholine*	Lipid	Lysolipid	35819	LC/MS Pos	5482	494.3					0.222414	0.576853	0.823347	0.770818	0.563074	1.10771	2.17914	3.03868	3.6901	1.22262	1.50619	2.65597	0.892288	3.23988	4.40681	3.59635	2.60524	6.15715	0.135272	0.114499	0.183696	0.09492	0.056704	0.068641
912	2-palmitoleoylglycerophosphoethanolamine*	Lipid	Lysolipid	34871	LC/MS Pos	5487	452.1					0.193947	0.6766	0.502383	0.193947	0.193947	0.193947	0.872848	1.33325	1.55969	0.850303	1.3365	1.01754	0.41776	1.47419	2.20378	1.71321	0.982464	2.7936	0.193947	0.193947	0.205269	0.193947	0.193947	0.193947
930	2-palmitoylglycerophosphocholine*	Lipid	Lysolipid	35253	LC/MS Pos	5604	496.3					0.211549	0.404726	0.60922	0.474521	0.398344	0.729174	1.38183	1.81107	2.09248	1	1.29888	1.37951	0.499029	2.00257	2.16176	1.76056	1.63993	3.06934	0.026492	0.026492	0.080089	0.026492	0.026492	0.026577
910	2-palmitoylglycerophosphoethanolamine*	Lipid	Lysolipid	35684	LC/MS Pos	5598	454.2					0.055115	0.055115	0.772407	0.473654	0.382512	0.55913	1.03564	1.5579	1.197	0.950256	1.10793	0.964364	0.472729	1.89078	2.03588	1.49634	1.72739	3.16498	0.055115	0.055115	0.157828	0.055115	0.055115	0.055115
100	3-(4-hydroxyphenyl)lactate	Amino acid	Phenylalanine & tyrosine metabolism	32197	LC/MS Neg	1395	181.1	9378	6482-98-0;	C03672	HMDB00755	0.725912	0.725912	0.725912	0.725912	0.725912	0.725912	0.725912	0.725912	0.725912	0.725912	0.725912	0.725912	0.725912	0.728958	1	0.872081	1.14172	1.39436	0.725912	0.800915	0.725912	1.02841	1.10986	0.725912
821	3-dehydrocarnitine*	Lipid	Carnitine metabolism	32654	LC/MS Pos	1020	160.2	6991982	10457-99-5;	C02636	HMDB12154	1.09672	0.717326	1.6521	0.717419	1.83094	0.932466	1.84205	1.58514	1.95	1.03664	0.723483	1.09593	0.996481	0.743941	1.15103	0.826371	0.736725	0.376018	1.27323	0.970045	0.791963	1.22371	0.844966	1.00352
529	3-phosphoglycerate	Carbohydrate	Glycolysis, gluconeogenesis, pyruvate metabolism	1414	GC/MS	1754	299		80731-10-8;	C00597	HMDB00807	1.19801	1.08461	1.29734	1.788	1.00726	1.38164	1.30836	1.17077	1.28886	1.88488	0.992741	1.13972	0.694767	0.286277	0.233332	0.207717	0.432281	2.06618	0.208137	0.337018	0.351827	0.257046	0.48838	0.240151
275	4-guanidinobutanoate	Amino acid	Guanidino and acetamido metabolism	15681	LC/MS Pos	1085	146.1	500	463-003;463-00-3;	C01035	HMDB03464	1.0034	2.64486	2.03339	0.498493	0.498493	0.498493	1.01885	0.767101	1.02606	1.5213	1.93974	0.828804	0.6917	0.70204	0.538339	0.498493	0.543206	0.736811	1.30906	0.845061	1	0.774063	1.0602	1.30073
692	4-hydroxybutyrate (GHB)	Lipid	Fatty acid, monohydroxy	34585	GC/MS	1277	233.1	10413	502-85-2;	C00989	HMDB00710	1.56024	0.562764	0.260461	1.33019	0.951736	1.19864	1.21067	0.260461	1.04826	0.392556	0.428168	0.536331	0.260461	0.400868	0.405225	0.286972	0.543468	0.45698	1.53807	1.52391	1.61449	1.7304	1.62444	1.50076
1179	5,6-dihydrouracil	Nucleotide	Pyrimidine metabolism, uracil containing	1559	GC/MS	1505.2	243	649	504-07-4;	C00429	HMDB00076	0.869374	0.950036	0.908998	0.869374	0.869374	0.869374	0.973506	0.869374	0.869374	0.869374	0.869374	0.869374	0.972962	1.49496	1.3592	1.22524	1.00076	0.928684	1.08849	1.1289	1.17069	1.27645	0.956907	0.999235
247	5-aminovalerate	Amino acid	Urea cycle; arginine-, proline-, metabolism	18319	LC/MS Pos	860	118.1	6992101138	660-88-8;	C00431	HMDB03355	1.00157	1.06935	1.00399	0.722484	0.998435	1.09512	0.984669	0.707755	2.34165	3.53369	1.60414	0.698984	1.12021	1.06268	0.831926	0.752709	0.785696	0.724989	1.75612	0.891885	0.636637	1.50659	1.07847	0.820052
1206	5-methyltetrahydrofolate (5MeTHF)	Cofactors and vitamins	Folate metabolism	18330	LC/MS Neg	1838	458.2	146	68703-91-3;68792-52-9;	C00440	HMDB01396	0.535895	0.535895	0.535895	0.535895	0.535895	0.535895	0.535895	0.535895	0.66833	0.978971	0.53963	0.633021	1	1.01879	1.06123	1.03616	0.750034	0.568651	0.988098	1.10562	1.10238	1.23848	1.21515	1.0864
266	5-methylthioadenosine (MTA)	Amino acid	Polyamine metabolism	1419	LC/MS Pos	2427	298.1	439176	2457-80-9;	C00170	HMDB01173	1.15705	0.966649	1.11249	1.12839	1.1925	1.08396	0.826216	1.12118	1.18477	1.27331	0.872601	0.99407	0.619008	1.10758	1.05085	1.03479	1.00593	0.224312	0.866958	0.61744	0.555929	0.831905	0.5286	0.608203
1183	5-methyluridine (ribothymidine)	Nucleotide	Pyrimidine metabolism, uracil containing	35136	LC/MS Neg	1774	257.1	445408	1463-10-1;		HMDB00884	0.827575	0.827575	0.827575	0.827575	0.827575	0.827575	0.827575	0.827575	0.827575	0.827575	0.827575	0.827575	2.17341	1.00525	0.882725	0.827575	0.926614	0.827575	1.15604	1.2438	0.827575	0.994746	0.986468	1.07707
282	5-oxoproline	Amino acid	Glutathione metabolism	1494	LC/MS Neg	744	128.2	7405	98-79-3;	C01879	HMDB00267	1.38228	0.638242	1.20739	1.34385	0.994723	1.05309	1.13736	0.771079	1.00263	0.531082	0.801475	0.997373	0.460567	0.81383	0.937595	0.727958	0.924119	0.47819	2.15516	1.78769	1.0883	1.84308	1.51471	1.50512
545	6-phosphogluconate	Carbohydrate	Nucleotide sugars, pentose metabolism	15442	GC/MS	2060.4	387.2	91493	921-62-0;53411-70-4;	C00345	HMDB01316	0.251045	2.02772	0.251045	0.251045	0.841342	0.251045	0.791286	5.60784	0.709506	5.86865	0.723128	0.251045	3.35969	0.884015	0.251045	0.251045	0.251045	3.13798	1.11599	0.251045	0.251045	0.251045	0.251045	0.251045
1023	7-alpha-hydroxycholesterol	Lipid	Sterol/Steroid	35692	GC/MS	2300	456.2	107722	566-27-8;	C03594	HMDB01496	0.67291	0.345247	0.991003	0.872946	0.992928	1.11095	1.03123	0.293498	1.41471	0.315926	0.840238	0.586984	0.63958	2.58367	1.89064	2.2323	2.01906	0.788753	1.45575	1.09094	0.946326	1.54446	1.00707	1.31968
1024	7-beta-hydroxycholesterol	Lipid	Sterol/Steroid	35092	GC/MS	2340	456.4	473141	566-27-8;	C03594	HMDB06119	0.733285	0.327873	0.607159	0.562047	0.726299	0.950966	0.762129	0.244727	1.48253	0.280576	0.648836	1.03652	0.703259	2.64353	2.08393	1.9202	2.20876	0.963479	1.39154	1.53906	1.1567	1.61589	1.45238	1.38742
1247	acetyl CoA	Cofactors and vitamins	Pantothenate and CoA metabolism	32484	LC/MS Neg	1900	808.1	444493	102029-73-2;	C00024	HMDB01206	0.442968	0.442968	0.442968	0.442968	0.442968	0.442968	0.442968	0.442968	0.442968	0.442968	0.442968	0.649574	0.442968	1.14789	1.11861	0.837384	1.23426	0.594815	1	1.03603	0.444119	1.21903	1.11093	0.738622
822	acetylcarnitine	Lipid	Carnitine metabolism	32198	LC/MS Pos	1203	204.2	7045767	5080-50-2;	C02571	HMDB00201	1.15949	0.565833	1.27886	1.25255	1.02029	1.44595	1.06728	0.566323	0.97971	0.632129	0.971855	1.0865	0.454851	0.768654	0.974104	0.794191	0.804798	0.290934	1.751	1.17186	0.886669	1.26799	1.17423	1.27254
1105	adenine	Nucleotide	Purine metabolism, adenine containing	554	GC/MS	1804.2	264	190	73-24-5;	C00147	HMDB00034	0.893084	1.21181	1.21184	1.00477	1.31858	0.963184	1.12677	0.794058	1.27768	1.01023	1.00444	0.920258	0.743388	1.38573	1.13285	1.09141	1.15056	0.212341	0.961049	0.819647	0.703793	0.995558	0.682108	0.660391
1106	adenosine	Nucleotide	Purine metabolism, adenine containing	555	LC/MS Pos	1650	268.1	60961	58-61-7;	C00212	HMDB00050	1.87061	1.66652	2.3379	2.32457	2.48649	2.12431	1.56303	0.899566	1.99026	1.04515	2.04422	2.16063	0.074365	0.95255	1.02779	0.919249	0.972208	0.925305	0.821891	0.751521	0.552877	0.852067	0.690343	0.648074
1116	adenosine 5'-diphosphate (ADP)	Nucleotide	Purine metabolism, adenine containing	3108	LC/MS Neg	800	426.1	6022	20398-34-9;	C00008	HMDB01341	2.15646	0.713373	1.9362	2.18813	1.27495	1.77765	1.39415	0.280316	1.4949	0.241792	1.25576	0.9006	0.357415	1.35838	1.2998	1.00837	1.21258	0.517533	0.636393	0.768606	0.351314	0.991626	0.711589	0.511746
1114	adenosine 5'-monophosphate (AMP)	Nucleotide	Purine metabolism, adenine containing	32342	LC/MS Pos	1210	348.1	15938965	149022-20-8;	C00020	HMDB00045	1.41738	1.01641	1.52782	1.90278	1.56172	1.72592	1.3793	0.193859	1.46172	0.260432	1.51225	1.48185	0.171282	0.98359	0.917062	0.737898	1.06313	0.466329	0.959871	0.798399	0.541493	1.04466	0.900629	0.7888
27	alanine	Amino acid	Alanine and aspartate metabolism	1126	GC/MS	1147.6	115.9	59507311724	56-41-7;	C00041	HMDB00161	1.14667	1.05662	1.24233	1.24727	1.18929	1.30793	1.01002	1.19624	1.0598	1.1117	1.04852	1.06284	0.814852	0.87258	0.855926	0.839748	0.868432	0.809496	0.989978	0.94878	0.732417	0.982899	0.890305	0.787519
659	arachidonate (20:4n6)	Lipid	Long chain fatty acid	1110	LC/MS Neg	5525	303.4	444899	506-32-1;	C00219	HMDB01043	0.871507	1.69033	1.05512	1.1016	1.23429	1.0438	0.572849	5.70046	0.810592	5.3381	0.872943	0.793797	0.646453	0.385424	0.562366	0.495583	0.571037	1.11349	1.19677	1.13332	0.614119	1.10591	1.32343	0.956199
241	arginine	Amino acid	Urea cycle; arginine-, proline-, metabolism	1638	LC/MS Pos	650	175.2	5246487232	1119-34-2;	C00062	HMDB00517	1.70883	1.80957	1.50014	1.69263	1.53383	1.57578	1.48672	1.87986	1.47069	1.76821	1.19845	1.14076	0.694386	0.772951	0.804061	0.75198	0.718598	0.704574	0.859236	0.789364	0.610702	0.789181	0.750308	0.648824
25	asparagine	Amino acid	Alanine and aspartate metabolism	512	GC/MS	1617.5	188	62676992089	70-47-3;	C00152	HMDB00168	1.02629	1.31993	1.08184	0.943539	1.25007	1.04495	1.15422	1.63656	1.04379	1.35532	1.02953	0.934997	0.465752	0.827437	1.05752	0.973713	0.863532	1.43356	0.635578	0.823794	0.635874	0.861518	0.872395	0.499025
24	aspartate	Amino acid	Alanine and aspartate metabolism	15996	GC/MS	1529.7	232	5960	56-84-8;	C00049	HMDB00191	1.14701	1.16632	1.14137	1.30886	1.23446	1.00954	1.03198	1.3858	1.15495	1.32814	0.979906	1.02925	0.990454	0.986377	0.920978	0.791092	1.12064	0.493732	0.777339	0.622303	0.51541	0.736412	0.554228	0.577682
360	aspartylleucine	Peptide	Dipeptide	40068	LC/MS Pos	2310	247.2	332962	3062-14-4;			0.998497	3.37533	0.796831	1.59516	1.13664	1.0015	0.891534	5.52907	1.20558	4.32269	0.986639	1.04815	3.34531	1.0961	0.870983	1.22665	0.908663	1.14701	0.214409	0.232087	0.270357	0.250242	0.248821	0.281065
325	aspartylphenylalanine	Peptide	Dipeptide	22175	LC/MS Pos	2538	281.1	93078	13433-09-5;		HMDB00706	0.220137	2.74861	0.220137	0.220137	0.220137	0.220137	0.70346	4.97662	0.220137	4.82072	0.901468	1.02167	3.27518	1.07008	1.02561	1.46459	0.729833	0.97833	0.220137	0.609994	0.220137	0.220137	0.544899	0.281902
26	beta-alanine	Amino acid	Alanine and aspartate metabolism	55	GC/MS	1451.8	174	2394755801	56-41-7;107-95-9;	C00099	HMDB00056	0.953681	0.967847	1.1557	0.761098	1.23852	1.04915	0.834778	0.914358	1.15604	1.00827	0.958737	1.21593	0.841245	1.22621	1.1248	0.942355	0.619498	0.25891	1.7091	0.991728	1.0494	1.0942	0.746206	1.09557
811	butyrylcarnitine	Lipid	Fatty acid metabolism (also BCAA metabolism)	32412	LC/MS Pos	2007	232.2	213144	25576-40-3;			1.78851	1.55548	1.4934	1.81244	1.56863	1.23909	1.11544	1.88985	1.31895	1.83801	1.35063	1.09813	0.752599	0.670704	0.76083	0.689928	0.777451	0.349667	0.901867	0.567063	0.450007	0.691662	0.544267	0.555551
618	caproate (6:0)	Lipid	Medium chain fatty acid	32489	LC/MS Neg	2766	115.2	8892	142-62-1;	C01585	HMDB00535	0.365399	0.365399	0.365399	0.365399	0.365399	0.365399	0.365399	0.365399	0.779439	0.365399	0.365399	0.365399	0.365399	0.461319	0.365399	0.365399	0.365399	0.633272	2.24708	2.04048	2.24029	1.33075	0.816014	1.18399
620	caprylate (8:0)	Lipid	Medium chain fatty acid	32492	LC/MS Neg	4367	143.2	379	124-07-2;	C06423	HMDB00482	3.19834	0.674528	2.7435	0.491011	0.491011	1.8244	0.491011	4.03624	1.74604	0.491011	0.497095	1.69026	0.60025	0.562909	1.43472	0.644752	0.737147	1.29337	1.67193	0.776277	0.491011	1.01254	0.72183	0.987459
820	carnitine	Lipid	Carnitine metabolism	15500	LC/MS Pos	702	162.2	10917	461-05-2;			0.800236	1.39839	0.915202	0.77696	1.09886	0.81623	0.707121	1.66388	0.977651	1.70181	0.998116	0.793976	1.51318	1.00188	1.09495	1.04616	0.938592	0.551707	1.08081	1.07643	0.976262	1.03929	0.958001	1.13586
1020	cholesterol	Lipid	Sterol/Steroid	63	GC/MS	2316.9	329.3	6432564	57-88-5;	C00187	HMDB00067	1.18001	1.31314	1.19684	1.33179	1.26867	1.36488	1.02977	1.40973	1.12278	1.28344	1.01687	1.08908	0.784523	0.825844	0.733621	0.669854	0.801799	0.98313	0.945728	0.883349	0.764793	0.879446	0.887011	0.849086
881	choline	Lipid	Glycerolipid metabolism	15506	LC/MS Pos	674	104.2	170746	67-48-1;			1.73921	0.920001	1.52952	1.58181	0.983893	1.80076	1.14335	0.988833	0.963262	1.01393	0.961814	0.950283	0.71304	0.518434	0.746965	0.635949	0.547474	1.36305	1.70748	1.24358	0.909666	1.01117	1.1207	1.30942
875	choline phosphate	Lipid	Glycerolipid metabolism	34396	LC/MS Pos	695	184.1	135437	72556-74-2;			1.74041	1.75129	1.6124	1.62763	1.59523	1.44996	1.091	1.69201	1.2751	1.55998	1.10187	0.946288	0.644224	0.767953	0.766132	0.679344	0.694439	0.320619	1.03929	0.960709	0.746091	0.920094	0.778828	0.763241
641	cis-vaccenate (18:1n7)	Lipid	Long chain fatty acid	33970	GC/MS	1987	339.3	5282761	693-72-1;	C08367		1.1928	2.16666	1.57903	1.45563	1.80698	1.56865	1.56575	1.64038	1.41117	1.75493	0.734434	0.865232	0.968898	0.801263	0.684297	0.676551	0.84848	0.996818	1.00318	1.13298	0.689119	0.820378	0.947012	0.902043
579	citrate	Energy	Krebs cycle	1564	GC/MS	1763.4	273.1	311	77-92-9;	C00158	HMDB00094	0.679703	1.45763	1.12149	1.52964	1.1363	1.2277	1.24148	1.82372	1.10843	1.85726	1.25313	1.12765	0.574598	0.626871	0.612277	0.481668	0.602116	0.85657	1.21226	0.788111	0.648245	0.891573	0.68152	0.869883
1245	coenzyme A	Cofactors and vitamins	Pantothenate and CoA metabolism	2936	LC/MS Neg	1600	766.1	317	85-61-0;18439-24-2;	C00010	HMDB01423	0.600421	1.242	0.711674	0.626735	0.505884	0.510458	0.505884	0.505884	0.505884	1.32264	0.617207	0.670599	1.21552	1.04948	0.905856	1	0.782755	0.787195	1.77645	1.66158	1.36095	1.56849	1.61166	1.37704
259	creatine	Amino acid	Creatine metabolism	27718	LC/MS Pos	758	132.1	586	57-00-1;	C00300	HMDB00064	1.49965	1.38756	1.296	1.29217	1.30183	1.25285	1.0273	1.25571	1.14733	1.26163	1.04486	0.972695	0.793199	0.752813	0.873239	0.80147	0.783299	0.535453	1.06954	0.894962	0.653246	0.960539	0.826213	0.825867
218	cystathionine	Amino acid	Cysteine, methionine, SAM, taurine metabolism	15705	GC/MS	1979.6	218.1	4083111834	535-34-2;	C02291	HMDB00099	1.30027	1.23583	0.785059	1.24127	1.32603	1.19091	1.02728	1.46801	1.14946	1.3569	0.834636	1.1169	1.02334	0.713966	0.86181	0.766326	0.992804	0.714311	1.0072	0.78589	0.738016	0.926312	0.860388	0.839842
213	cysteine	Amino acid	Cysteine, methionine, SAM, taurine metabolism	31453	GC/MS	1560.1	218	58626419722	52-90-4;56-89-3;	C00097	HMDB00574	0.24337	0.433912	0.217803	0.326636	0.175965	0.696518	0.15843	1.17299	0.177415	0.82701	0.194742	0.23937	1.73826	1.74711	1.28623	1.38025	1.41815	0.561844	2.69944	2.54107	2.54567	2.51362	2.12777	2.55698
284	cysteine-glutathione disulfide	Amino acid	Glutathione metabolism	35159	LC/MS Pos	821	427.1	4247235	13081-14-6;		HMDB00656	1.21166	1.57842	1.07322	1.09039	1.35045	1.30512	0.954469	1.22033	1.13003	2.64347	1.04196	0.727731	0.568632	0.530128	0.56242	0.575723	0.409381	0.945077	1.1378	1.02007	0.751797	0.906713	0.80334	0.979931
346	cysteinylglycine	Peptide	Dipeptide	35637	GC/MS	1763	257	65270	19246-18-5;	C01419	HMDB00078	0.767908	1.0336	0.869876	0.896241	0.833463	0.602244	0.64572	1.29332	0.895321	0.966396	0.63003	0.559147	1.76029	1.36525	0.902339	1.03408	1.60229	0.376859	1.56916	1.4884	1.17735	1.3737	1.1676	1.31537
886	cytidine 5'-diphosphocholine	Lipid	Glycerolipid metabolism	34418	LC/MS Pos	777	489.1		33818-15-4;			1.28448	0.906522	1.37234	0.870277	1.50117	0.815422	0.98445	0.907323	1.08476	0.759129	1.08469	0.956159	0.508956	1.53187	1.4285	1.26957	1.42049	0.959846	0.983616	1.16199	0.676327	1.21229	1.01555	0.860726
1157	cytidine 5'-monophosphate (5'-CMP)	Nucleotide	Pyrimidine metabolism, cytidine containing	2372	LC/MS Pos	887	324	7058165	63-37-6;	C00055	HMDB00095	1.36326	1.05016	1.45196	1.86825	1.46397	1.4456	1.31381	0.687983	1.30099	0.622869	1.29282	1.36337	0.449439	0.842563	0.917043	0.714864	0.900431	0.740943	1.09778	1.02131	0.642842	0.978689	0.968141	0.910218
819	deoxycarnitine	Lipid	Carnitine metabolism	36747	LC/MS Pos	759	146.1	725	6249-56-5;	C01181	HMDB01161	0.866734	0.931833	1.15418	1.35401	1.16752	0.968273	0.743786	1.00963	1.01313	1.31889	1.25148	1.27119	1.03974	0.770995	0.990373	0.895455	0.794647	0.497994	1.44196	0.872025	0.815585	1.06506	0.98319	1.22565
655	dihomo-linoleate (20:2n6)	Lipid	Long chain fatty acid	17805	LC/MS Neg	5722	307.3	6439848	2091-39-6;	C16525		1.12102	1.95813	0.998956	1.07861	1.40366	1.17517	0.608472	3.46565	0.929173	3.82878	0.844082	0.937992	1.00104	0.382071	0.537829	0.495221	0.369079	1.28884	1.12834	1.04577	0.593236	0.8491	1.03916	0.789112
609	dihomo-linolenate (20:3n3 or n6)	Lipid	Essential fatty acid	35718	LC/MS Neg	5600	305.4	5312529		C03242	HMDB02925	0.897665	1.77983	1.02525	0.995326	1.4264	1.00467	0.650264	6.27701	0.85079	5.87594	0.909331	0.811878	0.580651	0.307896	0.474605	0.501686	0.382119	1.35258	1.11008	1.11895	0.556407	1.03966	1.20301	1.01819
531	dihydroxyacetone phosphate (DHAP)	Carbohydrate	Glycolysis, gluconeogenesis, pyruvate metabolism	15522	GC/MS	1737	315.1	4643300	102783-56-2;	C00111	HMDB01473	0.68757	0.285374	0.630866	1.10724	1.89212	1.51551	0.892761	0.316083	1.65266	0.101953	1.20495	3.55494	0.101953	0.101953	0.101953	0.101953	0.101953	0.101953	0.101953	0.101953	0.101953	0.101953	0.101953	0.101953
240	dimethylarginine (SDMA + ADMA)	Amino acid	Urea cycle; arginine-, proline-, metabolism	36808	LC/MS Pos	812	203.2	123831		C03626	HMDB01539,HMDB03334	1.03807	0.985516	2.64847	1.01181	1.18972	0.865577	1.41764	0.351087	0.98819	0.351087	1.24701	0.499409	0.351087	0.582654	0.951582	0.71309	0.631671	1.75896	1.53815	1.54766	0.623008	1.3606	1.09912	0.631549
663	docosadienoate (22:2n6)	Lipid	Long chain fatty acid	32415	LC/MS Neg	6017	335.4	5282807	7370-49-2 ;	C16533		1.09655	1.03946	1.00331	0.899002	0.963648	1.1229	1.04329	1.95776	1.09826	1.66027	0.983198	0.831685	1.17662	0.669106	0.798172	0.710878	0.622219	1.42046	1.01424	1.09503	0.654852	0.967295	0.996692	0.900462
613	docosahexaenoate (DHA; 22:6n3)	Lipid	Essential fatty acid	19323	LC/MS Neg	5518	327.3	445580	6217-54-5;	C06429	HMDB02183	1.21955	2.20244	1.18666	1.53556	1.33921	1.22952	0.722357	3.44055	0.979504	3.50548	1.00961	1.0208	0.907428	0.569563	0.684965	0.615781	0.692791	0.950519	1.18897	0.946952	0.551258	1.00174	0.998257	0.852887
611	docosapentaenoate (n3 DPA; 22:5n3)	Lipid	Essential fatty acid	32504	LC/MS Neg	5574	329.4		2234-74-4 ;	C16513	HMDB01976	0.920372	2.08596	1.21565	1.07743	1.89291	1.3282	0.823347	4.26391	0.889282	4.15318	1.30593	1.02335	0.976653	0.494666	0.695338	0.633213	0.639492	1.20924	1.12969	0.83502	0.497121	0.84538	1.0684	0.869032
612	docosapentaenoate (n6 DPA; 22:5n6)	Lipid	Essential fatty acid	37478	LC/MS Neg	5625	329.4	6441454	25182-74-5;	C06429	HMDB13123	1.20887	1.60565	1.07591	0.971084	3.31333	1.89871	0.502216	5.8723	0.845982	5.35546	1.88043	1.53338	0.831552	0.622048	0.894494	0.897635	1.02892	0.968986	1.18758	0.726813	0.616126	0.803768	1.24892	0.927334
653	eicosenoate (20:1n9 or 11)	Lipid	Long chain fatty acid	33587	LC/MS Neg	5955	309.4				HMDB02231	1.20876	1.22783	1.22854	1.13631	1.42512	1.17964	1.00584	1.75012	1.05729	1.71219	0.936583	0.981687	0.934436	0.509175	0.643627	0.622649	0.536559	1.36743	0.938359	1.08491	0.614101	0.903249	0.994158	0.892149
1632	erythritol	Xenobiotics	Sugar, sugar substitute, starch	20699	GC/MS	1517.5	217		149-32-6;	C00503	HMDB02994	0.410416	1.1972	1.53446	0.660129	0.410416	1.37042	1.08332	1.48257	1.57868	1.10315	1.08443	1.0495	1.50596	0.960604	0.785985	0.700602	1.0394	0.410416	0.661443	0.501182	0.450553	0.576745	0.464224	0.625572
1259	flavin adenine dinucleotide (FAD)	Cofactors and vitamins	Riboflavin metabolism	2134	LC/MS Neg	2413	784.1	643975	146-14-5;84366-81-4;	C00016	HMDB01248	0.992333	0.937238	1.15387	1.13883	1.03153	0.85899	1.00988	1.43119	1.02208	1.02106	0.88807	0.922705	0.784182	0.826672	0.976494	0.814357	0.975779	1.00767	1.09815	1.13723	0.800248	1.12286	1.16652	0.922725
472	fructose	Carbohydrate	Fructose, mannose, galactose, starch, and sucrose metabolism	31266	GC/MS	1762.7	204	5984	57-48-7;	C00095	HMDB00660	0.129648	2.42966	0.971911	0.129648	1.04043	0.129648	1.02809	3.90284	1.16714	3.06192	0.677441	1.15531	2.03456	0.335304	0.372738	0.129648	0.303537	1.35505	0.228758	0.129648	0.244676	0.129648	0.22372	0.129648
594	fumarate	Energy	Krebs cycle	1643	GC/MS	1382.1	245		100-17-8;	C00122	HMDB00134	1.20113	1.9943	1.15076	1.52945	2.00641	1.06448	1.03867	2.00743	1.38901	1.29398	1.11675	0.621988	0.884113	0.675163	0.672852	0.654563	0.675136	0.82784	1.14437	0.961328	0.922001	0.95322	0.846242	0.941275
46	gamma-aminobutyrate (GABA)	Amino acid	Glutamate metabolism	1416	GC/MS	1539.7	304.1	6992099119	56-12-2;	C00334	HMDB00112	0.401589	0.401589	0.401589	0.526691	0.401589	0.401589	1.18189	1.16624	0.401589	0.401589	0.952068	1.9485	0.886162	0.731606	0.688634	0.401589	0.401589	0.401589	1.44402	1.39789	0.401589	1.04793	0.869814	1.67276
406	gamma-glutamylcysteine	Peptide	gamma-glutamyl	1778	LC/MS Pos	1274	251.1	842	636-58-8;	C00669	HMDB01049	1.48946	1.28476	1.24673	2.01768	1.36921	1.9747	1.36007	0.791892	0.998035	1.05567	0.987081	1.47641	0.349678	0.306865	0.36399	0.355412	0.654975	0.25603	1.10362	0.891826	0.698669	1.03885	1.00196	0.825968
409	gamma-glutamylglutamate	Peptide	gamma-glutamyl	36738	LC/MS Pos	1036	277.1	92865	1116-22-9;			1.9868	0.803566	1.49616	3.0416	1.22008	2.09039	1.14105	0.509157	0.999117	0.743123	1.14119	1.09265	0.292207	0.285235	0.303117	0.27901	0.434943	0.387592	1.44614	1.12133	0.72163	0.838219	1.02432	1.00088
405	gamma-glutamylisoleucine*	Peptide	gamma-glutamyl	34456	LC/MS Pos	2644	261.2				HMDB11170	2.05385	3.25932	0.518746	1.04363	0.518746	1.75505	1.47136	1.68371	2.07949	0.518746	1.27491	1.12472	0.620911	0.518746	0.614636	0.701065	0.765089	0.518746	1.50924	0.869376	0.618802	0.956371	0.847855	0.773843
404	gamma-glutamylleucine	Peptide	gamma-glutamyl	18369	LC/MS Pos	2744	261.2	151023	2566-39-4;		HMDB11171	1.75045	1.86286	0.42783	1.60037	1.0181	1.43923	0.95071	1.53106	1.08721	1.36429	0.42783	1.19707	0.634184	0.715545	0.601455	0.981899	0.88762	0.42783	1.04643	0.941659	0.573115	0.876763	1.0643	0.975615
414	gamma-glutamylthreonine*	Peptide	gamma-glutamyl	33364	LC/MS Pos	977	249.1		5652-48-2;			1.35589	0.409403	1	0.409403	1.25901	1.82122	0.409403	1.11674	0.409403	1.19607	1.49653	1.02445	0.64041	0.635443	0.506138	0.409403	0.618777	0.409403	0.997408	1.26947	0.779611	0.856707	0.756518	1.33343
402	gamma-glutamylvaline	Peptide	gamma-glutamyl	32393	LC/MS Pos	2040	247.2		2746-34-1;		HMDB11172	1.75132	1.91148	0.566834	2.55752	0.566834	1.74083	0.566834	0.566834	0.566834	0.755156	1.34155	0.566834	1.38666	0.721568	1	0.880938	0.66341	0.566834	1.33379	0.917284	0.862888	1.12591	0.923488	0.566834
521	glucose	Carbohydrate	Glycolysis, gluconeogenesis, pyruvate metabolism	38507	GC/MS	1866.8	204.1	79025	50-99-7;	C00293	HMDB00122	0.951075	2.95586	1.24068	1.60056	1.49931	1.39411	1.04892	7.59585	1.09513	5.89532	1.56474	1.54373	0.438152	0.255763	0.308749	0.169612	0.37402	2.01526	0.305727	0.319396	0.399626	0.334991	0.345925	0.401995
519	glucose-6-phosphate (G6P)	Carbohydrate	Glycolysis, gluconeogenesis, pyruvate metabolism	31260	GC/MS	2042.7	387.2		103192-55-8;	C00668	HMDB01401	0.287418	3.88868	1.15297	1.30964	1.50839	0.916238	1.05633	9.7629	1.05469	6.43835	1.35004	1.65243	2.79557	0.864935	0.703957	0.453662	0.945314	3.37776	0.296401	0.529236	0.460245	0.386927	0.52024	0.342246
39	glutamate	Amino acid	Glutamate metabolism	57	LC/MS Pos	700	148.1	611	56-86-0;	C00025	HMDB03339	2.15372	2.19586	1.95676	1.87649	2.04133	1.68157	1.08139	2.3525	1.43755	1.87417	1.20363	1.00413	0.570039	0.553311	0.533738	0.535908	0.517299	0.371616	0.995867	0.874924	0.826554	0.790706	0.769901	0.752226
44	glutamine	Amino acid	Glutamate metabolism	53	LC/MS Pos	684	147.2	69920865961	56-85-9;	C00064	HMDB00641	0.999308	2.93184	1.00069	0.700138	2.07546	1.31364	1.66073	4.05014	1.89337	3.21848	1.48686	1.09101	1.22306	0.493407	0.395315	0.841075	0.50371	1.00978	0.245405	0.19689	0.408415	0.264532	0.254266	0.30139
283	glutathione, oxidized (GSSG)	Amino acid	Glutathione metabolism	27727	LC/MS Pos	1535	613.1	6535911215652	103239-24-3;	C00127	HMDB03337	0.703205	0.844822	0.7769	0.894811	0.839074	0.87643	0.775109	1.34238	0.96355	1.50192	0.976809	0.81613	1.12767	1.12876	1.3055	1.04671	1.27094	0.775478	1.03748	1.04409	0.642198	1.14941	1.1338	1.02319
280	glutathione, reduced (GSH)	Amino acid	Glutathione metabolism	2127	LC/MS Pos	1274	308.1	124886	70-18-8;	C00051	HMDB00125	1.18403	1.21602	1.10042	1.3079	1.05011	1.03279	0.900788	1.37247	1.07882	1.29559	0.850735	0.85786	0.874912	0.886337	0.899218	0.78763	0.967211	0.349704	1.25162	1.08897	0.868072	1.08698	0.920258	0.908505
1324	glycerol 2-phosphate	Xenobiotics	Chemical	27728	GC/MS	1691.8	243	2526	819-83-0;	C02979,D01488	HMDB02520	1.31238	1.48389	1.16911	1.60691	1.31981	1.48482	1.08277	1.29102	1.30664	1.23775	0.999667	0.932494	1.00033	1.03678	0.671858	0.785408	0.728808	0.735795	0.930034	0.85431	0.595207	0.850997	0.598774	0.766117
882	glycerol 3-phosphate (G3P)	Lipid	Glycerolipid metabolism	15365	GC/MS	1719.7	357.1	754	29849-82-9;	C00093	HMDB00126	0.895103	1.32681	0.884668	1.42207	1.2555	1.12184	0.916173	1.46373	0.907338	1.13681	0.688075	0.654925	1.44489	1.06277	0.854045	0.764684	1.04742	0.648815	0.966119	1.03388	0.88777	1.07099	0.856187	1.08405
883	glycerophosphorylcholine (GPC)	Lipid	Glycerolipid metabolism	15990	LC/MS Pos	694	258.1	657272	28319-77-9;	C00670	HMDB00086	2.37956	2.39896	2.16387	2.3998	2.21343	1.99561	1.26518	2.19767	1.34275	1.84793	1.28142	1.10448	0.675738	0.880716	0.895522	0.769139	0.885422	0.740299	0.746268	0.855896	0.644346	0.870088	0.822942	0.643972
1	glycine	Amino acid	Glycine, serine and threonine metabolism	11777	GC/MS	1166	101.9	5257127750	56-40-6;	C00037	HMDB00123	0.844934	1.00029	0.890561	1.14522	1.06179	0.970072	0.87532	1.19723	0.868506	1.0296	0.805813	0.857045	0.971467	1.00464	1.02055	0.943809	1.15499	0.872651	1.19955	1.13177	0.945326	1.27002	1.08459	0.999705
1128	guanosine	Nucleotide	Purine metabolism, guanine containing	1573	LC/MS Pos	1676	284	6802	118-00-3;	C00387	HMDB00133	0.371698	1.10502	0.398419	0.38311	0.643974	0.371698	0.43703	2.70679	0.371698	2.58798	0.371698	0.486488	0.438287	0.669115	0.846306	1	0.670479	1.52402	1.29038	1.5681	1.38613	1.04781	1.12121	1.20291
1131	guanosine 5'- monophosphate (5'-GMP)	Nucleotide	Purine metabolism, guanine containing	2849	LC/MS Pos	1300	364	761	5550-12-9;			0.905033	1.06283	0.947908	1.35747	1.16352	1.05675	0.868206	0.613931	1.09776	0.712848	1.01817	1.02844	0.192088	0.958663	0.904151	0.786603	0.963822	1.0163	1.04749	1.18394	0.790875	1.15477	1.28302	0.983702
1341	HEPES	Xenobiotics	Chemical	21248	LC/MS Neg	1033	237.2	3.27588e+16	7365-45-9;			1.4182	1.47055	1.38173	1.44597	1.34613	1.22217	1.01462	1.59606	1.09047	1.33305	1.02943	1.04379	0.700235	0.7079	0.793843	0.69692	0.825982	0.550096	0.985385	0.906731	0.699582	0.92413	0.836619	0.741283
823	hexanoylcarnitine	Lipid	Carnitine metabolism	32328	LC/MS Pos	3174	260.2	6426853	6920-35-0;	C01585	HMDB00705	0.974081	1.04654	0.957085	1.64341	1.34461	0.639922	0.900265	1.11109	1.08786	1.33557	1.07767	0.810384	0.326976	1.02592	1.10809	0.788469	1.31407	0.563001	1.06605	0.714809	0.544303	1.02825	0.876652	0.938683
50	histidine	Amino acid	Histidine metabolism	59	LC/MS Neg	757	154.1	7733651426	5934-29-2;	C00135	HMDB00177	1.44633	1.83441	1.29277	1.91656	1.77178	1.63043	1.11081	2.19301	1.51787	2.14954	1.29888	1.25075	0.744644	0.753574	0.879823	0.831389	0.713684	0.889195	0.647309	0.783748	0.472567	0.797499	0.699805	0.531792
221	hypotaurine	Amino acid	Cysteine, methionine, SAM, taurine metabolism	590	GC/MS	1598.5	188	107812	300-84-5;	C00519	HMDB00965	0.962702	0.568512	0.915006	0.790103	0.956706	0.964289	0.616739	0.68278	1.11496	1.08044	0.956469	1.03088	1.20788	1.53971	1.34755	1.06258	0.896626	0.262458	2.20957	1.32228	1.29581	1.37189	0.969116	1.37077
1098	hypoxanthine	Nucleotide	Purine metabolism, (hypo)xanthine/inosine containing	3127	LC/MS Neg	1313	135.1	790	68-94-0;	C00262	HMDB00157	0.674276	2.02725	1.43234	0.61206	0.879092	0.815789	0.511281	2.20962	0.610741	1.68624	0.609187	0.821159	1.50568	0.822141	0.924385	0.902826	0.967322	1.03268	1.64227	1.52476	1.28604	1.53606	1.40301	1.32315
1099	inosine	Nucleotide	Purine metabolism, (hypo)xanthine/inosine containing	1123	LC/MS Neg	1630	267.2		58-63-9;			0.519697	1.01377	0.789421	0.43609	0.997849	0.532798	0.509702	2.2914	0.728218	2.31149	0.609127	0.839761	1.69381	1.33571	1.5655	1.70307	1.39364	1.26475	1.00215	1.01895	0.833077	1.1561	0.905304	0.821758
893	inositol 1-phosphate (I1P)	Lipid	Inositol metabolism	1481	GC/MS	2057.8	318.1		106032-59-1;		HMDB00213	0.750556	1.3394	0.944595	0.833983	1.09005	1.22989	0.866198	1.20063	1.00653	1.24548	0.564449	0.952408	0.960676	0.723645	0.561956	0.575189	0.719271	1.0176	1.49627	1.26949	1.66262	1.17339	0.99347	1.45555
527	Isobar: fructose 1,6-diphosphate, glucose 1,6-diphosphate, myo-inositol 1,4 or 1,3-diphosphate	Carbohydrate	Glycolysis, gluconeogenesis, pyruvate metabolism	36984	LC/MS Neg	572	339					2.22164	1.57261	2.75003	2.55335	4.98142	2.90903	2.91918	1.41259	3.98676	1.04849	2.92508	3.98106	0.41337	0.430476	0.43255	0.42153	0.408825	0.951505	0.436539	0.469847	0.378392	0.398768	0.421322	0.356325
561	Isobar: ribulose 5-phosphate, xylulose 5-phosphate	Carbohydrate	Nucleotide sugars, pentose metabolism	37288	GC/MS	1935	357.2					1.2056	1	1.78876	2.13253	3.1077	1.7322	1.69559	1.87569	2.28507	2.02917	1.6238	2.45074	0.926125	0.45982	0.302541	0.284854	0.330434	0.985515	0.105788	0.192616	0.219278	0.178956	0.105788	0.145274
457	Isobar: UDP-acetylglucosamine, UDP-acetylgalactosamine	Carbohydrate	Aminosugars metabolism	38673	LC/MS Pos	963	607.7					0.606407	0.667589	1.18837	1.05536	0.860515	0.891493	0.506039	0.434687	0.704894	0.677627	0.982748	0.970488	1.50101	1.49588	1.4414	1.43416	1.44112	0.871595	1.04045	1.05943	0.599308	1.40382	1.36874	1.01725
200	isobutyrylcarnitine	Amino acid	Valine, leucine and isoleucine metabolism	33441	LC/MS Pos	1941	232.2		25518-49-4;			0.446204	0.446204	1.27398	1.74094	1.51556	0.446204	1.52537	1.56663	2.33807	2.16248	2.19713	2.61299	0.670772	0.505203	0.86101	0.468891	0.446204	1.0855	1	0.651888	0.551657	0.724358	0.727876	0.685343
180	isoleucine	Amino acid	Valine, leucine and isoleucine metabolism	1125	LC/MS Pos	1614	132.1	791	73-32-5;	C00407	HMDB00172	1.27681	1.408	1.20866	1.60025	1.26263	1.4517	1.12833	1.7737	1.42465	1.84136	1.24601	1.28745	0.789932	0.670753	0.768359	0.777905	0.757147	0.871673	0.594276	0.495107	0.437086	0.561084	0.502498	0.53278
366	isoleucylglycine	Peptide	Dipeptide	40008	LC/MS Pos	1732	189.2	342532	868-28-0;			2.18702	3.04449	0.420593	1.97794	2.18849	0.981464	1.39872	4.61495	1.52289	2.53092	1.42449	1.89456	1.34882	0.762103	0.580819	1	0.809806	0.847098	0.497762	0.943294	0.483984	0.420593	0.479523	0.500714
205	isovalerylcarnitine	Amino acid	Valine, leucine and isoleucine metabolism	34407	LC/MS Pos	2533	246.2	6426851			HMDB00688	0.551968	1.08734	0.551968	0.974732	1.02498	0.551968	1.67818	1.66121	1.40321	2.01161	1.12652	0.909737	0.682178	0.679632	0.781607	0.584675	0.551968	0.590195	1.15742	1	0.747778	1.20357	0.97713	1.04338
536	lactate	Carbohydrate	Glycolysis, gluconeogenesis, pyruvate metabolism	527	GC/MS	1102.8	116.9	612	79-33-4;	C00186	HMDB00190	1.59466	0.748106	1.5507	1.59747	1.49598	1.42925	1.49832	0.38487	1.28426	0.351852	1.16539	1.33308	0.677355	0.993106	1.02979	0.937928	1.00689	1.36037	0.735433	0.826881	0.619675	0.903292	0.830093	0.688929
625	laurate (12:0)	Lipid	Medium chain fatty acid	1645	LC/MS Neg	5288	199.3	3893	143-07-7;	C02679	HMDB00638	1.77313	1.80139	1.31652	1.63273	1.49375	1.39584	1.14949	1.71595	1.1706	1.45401	1.0603	1.01675	0.49035	0.601047	0.685493	0.574705	0.678411	0.983247	0.738522	0.847865	0.536918	0.714841	0.787296	0.586423
181	leucine	Amino acid	Valine, leucine and isoleucine metabolism	60	LC/MS Pos	1674	132.2	70457986106	61-90-5;	C00123	HMDB00687	1.04573	1.22064	1.07915	1.37585	1.11799	1.25173	1.03353	1.73523	1.23662	1.74982	1.17691	1.11794	0.96647	0.780703	0.834027	0.8468	0.776189	0.890874	0.62039	0.538436	0.466594	0.605384	0.559013	0.575367
378	leucylglycine	Peptide	Dipeptide	40045	LC/MS Pos	1800	189.2	79070	686-50-0;			3.89883	3.66914	3.93353	0.422144	0.422144	0.422144	1.24556	3.5042	3.5853	2.11766	1.99131	1.15997	0.665438	0.422144	0.496423	0.562627	0.844516	0.629663	0.585379	1.09487	0.466154	0.508234	0.764675	1
604	linoleate (18:2n6)	Lipid	Essential fatty acid	1105	LC/MS Neg	5533	279.3	5280450	60-33-3;	C01595	HMDB00673	1.14485	1.54744	1.18616	1.15177	1.40039	1.16148	0.916684	2.9121	0.959176	2.56344	0.834473	0.762448	0.614179	0.305648	0.454354	0.451589	0.373426	1.1118	1.17476	1.05374	0.580114	0.893902	1.04082	0.938294
69	lysine	Amino acid	Lysine metabolism	22281	GC/MS	1679	156.1	5962	56-87-1;	C00047	HMDB00182	1.2508	3.5286	0.814442	2.69809	1.69731	1.09736	0.936158	6.41275	0.757269	1.9451	0.360051	0.627804	1.05749	0.564671	0.497741	0.886109	2.61621	2.07533	0.635807	1.00225	0.645229	0.99775	1.12636	0.621245
598	malate	Energy	Krebs cycle	1303	GC/MS	1502	233	525	6915-15-7;	C00149	HMDB00156	1.17405	1.38997	1.25348	1.80398	1.35293	1.33741	1.04488	1.80261	1.31117	1.76199	1.23407	0.95512	0.738233	0.271634	0.228348	0.241571	0.279763	1.77798	0.250404	0.262968	0.238142	0.201656	0.283611	0.184078
635	margarate (17:0)	Lipid	Long chain fatty acid	1121	LC/MS Neg	5733	269.3	10465	506-12-7;		HMDB02259	1.58186	1.87385	1.50745	1.57989	1.72475	1.75636	1.35593	1.57207	1.49807	1.80037	1.20829	1.10578	0.419611	0.4732	0.56536	0.530563	0.437551	0.894217	0.770326	0.81156	0.443736	0.724062	0.789348	0.630434
658	mead acid (20:3n9)	Lipid	Long chain fatty acid	35174	LC/MS Neg	5642	305.4	5312531	20590-32-3;		HMDB10378	0.937826	2.08427	1.20211	0.980858	1.54957	1.35276	0.788669	5.46561	1.10909	6.18845	0.947625	0.859888	1.02629	0.522551	0.808084	0.728546	0.727595	1.27127	1.20972	0.944141	0.569868	1.01914	1.14455	0.951521
225	methionine	Amino acid	Cysteine, methionine, SAM, taurine metabolism	1302	LC/MS Pos	1252	150.1	69920876137	63-68-3;	C00073	HMDB00696	1.32948	1.71208	1.2427	1.57307	1.25952	1.45204	1.13833	1.7658	1.33786	1.71405	1.07178	1.07765	0.72677	0.535903	0.593507	0.574373	0.58349	0.928219	0.587635	0.524009	0.458792	0.537188	0.520302	0.536609
890	myo-inositol	Lipid	Inositol metabolism	19934	GC/MS	1924.9	217		87-89-8;	C00137	HMDB00211	0.50249	0.988864	0.999103	1.0009	0.942864	0.888404	0.903101	1.16136	1.01734	1.11798	0.910708	0.948827	1.31419	1.13989	1.10859	0.876451	1.26729	0.385946	1.5885	0.970554	1.14497	1.37767	0.943001	1.32602
629	myristate (14:0)	Lipid	Long chain fatty acid	1365	LC/MS Neg	5439	227.3	11005	544-63-8;	C06424	HMDB00806	1.64417	1.50421	1.43461	1.54078	1.3371	1.37421	1.18243	1.58724	1.19433	1.46499	1.0085	0.99369	0.481014	0.508062	0.613704	0.527128	0.612876	1.00631	0.830203	0.705896	0.495849	0.839981	0.822203	0.688106
48	N-acetyl-aspartyl-glutamate (NAAG)	Amino acid	Glutamate metabolism	35665	LC/MS Pos	1563	305	5255	3106-85-2;	C12270	HMDB01067	1.15125	1.14807	0.948619	0.983026	0.992661	0.949658	0.702119	0.956174	0.997214	1.13171	0.791792	0.793164	1.00279	0.962048	1.03058	0.952702	1.06625	0.573637	2.88401	2.4949	1.88593	2.32447	2.35494	2.41291
29	N-acetylaspartate (NAA)	Amino acid	Alanine and aspartate metabolism	22185	GC/MS	1648.5	274	65065	997-55-7;997-55-7 ;	C01042	HMDB00812	0.913936	0.966997	0.572185	1.12959	0.873052	1.18848	0.822983	0.780506	1.01624	0.803568	0.983763	0.748765	0.931941	1.18728	1.0753	0.915135	1.15078	0.646149	1.46659	1.23435	1.08411	1.19496	1.20751	1.14121
227	N-acetylmethionine	Amino acid	Cysteine, methionine, SAM, taurine metabolism	1589	LC/MS Neg	1805	190.1	448580	65-82-7;	C02712	HMDB11745	1.04194	1.33695	0.91102	1.06306	1.16474	1.03404	1.25513	2.49761	1.36535	2.06431	1.31411	1.18267	0.965956	0.656045	0.761167	0.795791	0.787025	1.18444	0.56392	0.700867	0.467219	0.669054	0.8262	0.53037
455	N-acetylneuraminate	Carbohydrate	Aminosugars metabolism	32377	LC/MS Pos	787	310		131-48-6;	C00270	HMDB00230	1.03312	1.0656	0.974032	0.968156	0.954874	0.827204	0.936607	1.24079	0.84414	1.22934	0.856002	0.744997	1.007	1.04838	1.02639	0.95559	0.988918	0.732415	1.39138	1.24275	0.992996	1.15086	1.22691	1.067
10	N-acetylserine	Amino acid	Glycine, serine and threonine metabolism	37076	LC/MS Pos	1012	148	65249	97-14-3;		HMDB02931	1.04204	1.49569	1.29317	0.800095	0.923699	0.977495	1.31941	0.856847	0.922538	0.892088	0.87653	1.0389	1.00338	0.8469	0.973346	0.99662	1.07769	0.51909	1.19951	1.07878	0.6952	1.16921	1.14647	1.38942
1108	N1-methyladenosine	Nucleotide	Purine metabolism, adenine containing	15650	LC/MS Pos	1356	282.1	5460178	15763-06-1;	C02494	HMDB03331	1.08138	0.603695	1.01197	1.24973	1.23337	0.712563	0.799926	0.603695	0.603695	0.603695	0.840927	1.1336	0.675759	0.839686	0.832781	1.04724	0.735967	0.759524	1.48351	1.28953	0.964057	1.14628	1.08428	1
1140	N1-methylguanosine	Nucleotide	Purine metabolism, guanine containing	31609	LC/MS Pos	1850	298.1	96373	2140-65-0;		HMDB01563	0.770079	0.770079	1	0.770079	0.770079	0.770079	0.770079	0.770079	0.770079	0.770079	0.770079	1.97868	1.48484	0.86097	0.805411	0.775251	0.97138	0.770079	1.03932	0.994585	0.770079	1.39132	1.04722	1.05748
1221	nicotinamide	Cofactors and vitamins	Nicotinate and nicotinamide metabolism	594	LC/MS Pos	1267	123.1	936	98-92-0;	C00153	HMDB01406	0.789727	0.810804	0.992323	0.689589	0.755492	0.960263	0.957086	0.935538	1.01014	0.925055	0.761721	0.800403	1.44021	1.14448	1.17746	1.14043	1.00768	0.814318	1.94414	1.38836	1.26997	1.53189	1.24143	1.4102
1224	nicotinamide adenine dinucleotide (NAD+)	Cofactors and vitamins	Nicotinate and nicotinamide metabolism	5278	LC/MS Pos	1370	664	1.08977e+18	53-84-9;	C00003	HMDB00902	0.270324	0.399148	0.251652	0.238649	0.238277	0.234406	0.201534	0.7463	0.237041	0.756664	0.214026	0.200313	1.32748	1.46139	1.84296	1.50515	1.48409	1.24334	3.02817	2.49326	1.78139	2.61488	2.38321	2.52297
1227	nicotinamide adenine dinucleotide phosphate (NADP+)	Cofactors and vitamins	Nicotinate and nicotinamide metabolism	32380	LC/MS Pos	1330	743.9	5885	53-59-8 ;1184-16-3;	C00005	HMDB00217	0.317865	0.317865	0.317865	0.317865	0.575417	0.317865	0.905924	0.570051	0.84792	0.816177	1.03684	0.317865	0.845316	0.943614	1.31931	1.11589	1.36526	1.09543	1.50666	1.16516	0.611855	1.21827	1.07667	1
1225	nicotinamide adenine dinucleotide reduced (NADH)	Cofactors and vitamins	Nicotinate and nicotinamide metabolism	31475	LC/MS Neg	1554	664.1	439153	58-68-4 ;606-68-8;	C00004	HMDB01487	0.481475	0.481475	0.481475	0.481475	0.481475	0.481475	0.481475	0.481475	0.481475	0.481475	0.481475	0.481475	1.28631	3.89979	0.823534	0.759589	0.725462	0.481475	1.008	1.32192	0.665429	1.34679	1.22419	0.991997
647	nonadecanoate (19:0)	Lipid	Long chain fatty acid	1356	LC/MS Neg	6073	297.3	12591	646-30-0;	C16535	HMDB00772	1.64974	1.31377	1.67093	1.93765	1.28784	1.21015	1.00638	2.17586	1.37389	1.23507	1.24401	1.28582	0.307851	0.612256	0.631276	0.528776	0.53868	0.993618	0.753961	0.733806	0.364882	0.630517	0.725221	0.763168
639	oleate (18:1n9)	Lipid	Long chain fatty acid	1359	GC/MS	1984.4	339.2	445639	112-80-1;	C00712	HMDB00207	1.29411	1.84841	1.45646	1.22109	1.60438	1.30694	1.41226	1.65891	1.5	1.5615	0.770661	0.799301	0.799108	0.689424	0.691195	0.665754	0.79509	0.926483	1.12799	1.07352	0.730803	0.782509	0.866064	0.84914
244	ornithine	Amino acid	Urea cycle; arginine-, proline-, metabolism	1493	GC/MS	1763.8	141.9	6262	3184-13-2;	C00077	HMDB03374	1.69022	1.42258	1.75843	1.55045	1.40566	1.35175	1.07009	1.15855	1.34038	1.26884	1.37277	1.27625	0.691447	0.929911	0.734148	0.782194	0.652733	0.276987	0.78063	0.538	0.559096	0.667814	0.583744	0.693573
632	palmitate (16:0)	Lipid	Long chain fatty acid	1336	LC/MS Neg	5619	255.3	985	57-10-3;	C00249	HMDB00220	1.62926	1.76414	1.5016	1.43403	1.56578	1.56081	1.306	1.55674	1.31079	1.65047	1.1917	1.03119	0.467545	0.421666	0.533218	0.480591	0.44664	0.968808	0.752072	0.66734	0.506758	0.69127	0.724548	0.655614
633	palmitoleate (16:1n7)	Lipid	Long chain fatty acid	33447	LC/MS Neg	5477	253.3	445638	373-49-9;	C08362	HMDB03229	1.07654	1.36762	1.39039	1.28523	1.00452	1.32979	1.02239	2.41185	0.870042	2.13565	0.745307	0.757009	0.655364	0.350803	0.477829	0.453434	0.444522	1.18309	1.09913	0.995485	0.626915	0.878437	1.1066	0.898349
1004	palmitoyl sphingomyelin	Lipid	Sphingolipid	37506	GC/MS	2524	311.3	9939941				0.708356	0.889003	0.808246	0.843625	0.916883	1.05365	0.927227	1.05452	1.11987	1.10099	0.710198	0.907872	1.06044	1.09126	0.880084	0.783631	0.999949	1.04652	1.19908	1.03785	0.975744	1.0266	1.00005	1.08932
833	palmitoylcarnitine	Lipid	Carnitine metabolism	22189	LC/MS Pos	5179	400.4	461	6865-14-1;			1.06157	1.00924	0.801062	1	0.696043	0.606302	0.895284	1.04777	1.55684	0.287074	0.609127	1.34746	1.18929	3.93484	3.38901	2.73776	3.31382	1.01546	0.370939	0.105198	0.490734	0.115115	0.105198	0.156706
1243	pantothenate	Cofactors and vitamins	Pantothenate and CoA metabolism	1508	LC/MS Pos	2218	220.1	6613	137-08-6;	C00864	HMDB00210	1.35994	1.53482	1.29704	1.58505	1.60988	1.27313	1.03382	1.65649	1.43366	1.68396	1.49152	1.40719	0.84178	0.780826	0.857994	0.711554	0.854619	0.966175	0.791683	0.627444	0.477655	0.707258	0.595404	0.664541
621	pelargonate (9:0)	Lipid	Medium chain fatty acid	12035	LC/MS Neg	4847	157.2	5461016	112-05-0;	C01601	HMDB00847	1.25482	1.80672	1.41029	1.42184	1.10672	1.24494	1.34799	1.33674	1.11024	1.4178	1.06301	1.06867	0.466141	0.593725	0.684472	0.59685	0.591535	0.936988	0.772843	0.783102	0.654042	0.886943	0.745026	0.640014
631	pentadecanoate (15:0)	Lipid	Long chain fatty acid	1361	LC/MS Neg	5522	241.3	13849	1002-84-2;	C16537	HMDB00826	1.65972	1.47083	1.46642	1.4849	1.4788	1.42653	1.13782	1.3646	1.11405	1.41168	1.02083	0.999294	0.371296	0.500113	0.637828	0.538007	0.498659	1.00071	0.755151	0.623844	0.415408	0.693727	0.593097	0.577607
1376	phenol red	Xenobiotics	Chemical	36817	LC/MS Neg	3650	353.1	4766	143-74-8;	C12600		0.963475	1.05233	0.93487	1.12699	1.15009	1.01958	0.974247	1.21233	0.96497	1.16126	0.789337	0.874403	0.804412	0.95466	1.00501	0.915181	0.994989	1.30322	1.22391	1.28232	0.873533	1.17411	1.18867	0.992201
83	phenylalanine	Amino acid	Phenylalanine & tyrosine metabolism	64	LC/MS Pos	2056	166.1	69256656140	63-91-2;	C00079	HMDB00159	1.18107	1.50761	1.17363	1.57173	1.22199	1.36538	1.09392	2.04783	1.3908	1.86049	1.25188	1.24355	0.906082	0.767417	0.818388	0.817203	0.818212	0.864234	0.606996	0.527346	0.486292	0.581386	0.537881	0.572167
602	phosphate	Energy	Oxidative phosphorylation	11438	GC/MS	1307.7	298.9	1061	7664-38-2 ;	C00009	HMDB01429	1.34447	2.00065	1.44727	2.18109	1.5481	1.7205	1.47581	1.5923	1.3848	1.70422	1.25371	1.35502	0.534245	0.581228	0.587817	0.538929	0.618297	0.746294	0.740683	0.72938	0.574086	0.702512	0.738634	0.639485
877	phosphoethanolamine	Lipid	Glycerolipid metabolism	12102	GC/MS	1577.3	299.1	52323241015	1071-23-4;	C00346	HMDB00224	0.579077	0.835018	0.579077	0.904558	1.53057	0.579077	0.579077	1.50913	0.579077	0.971444	0.579077	1.02856	0.918518	0.642641	0.741963	0.579077	1.21235	1.09326	1.3987	1.07282	1.0531	0.613785	0.838294	1.27478
339	pro-hydroxy-pro	Peptide	Dipeptide	35127	LC/MS Pos	960	229.2	11673055	18684-24-7;		HMDB06695	1.49964	0.571178	2.18946	1.28834	0.571178	0.876744	1.40134	0.571178	1.19071	1.87173	1.54473	0.937473	0.958229	0.619555	1.52401	0.850599	1	1.05348	1.25017	0.571178	0.670581	0.628608	0.786876	0.636961
246	proline	Amino acid	Urea cycle; arginine-, proline-, metabolism	1898	LC/MS Pos	796	116.1	1457426971047	147-85-3;	C00148	HMDB00162	1.36908	1.03785	1.19479	1.21533	1.2638	1.24446	1.17645	1.245	1.08135	1.33725	1.12709	1.08242	0.781806	0.776225	0.832899	0.816483	0.677713	0.517111	0.962148	0.804055	0.553885	0.870418	0.723041	0.731928
330.1	prolylglycine	Peptide	Dipeptide	40703	LC/MS Pos	875	173.1	74080766426709	2578-57-6;			0.320231	0.320231	1.63582	0.900367	1.26461	0.320231	1.09963	1.53199	1.54085	1.47649	1.64579	1.42523	0.646762	0.472242	0.739425	0.528875	0.517539	1.14095	0.791954	0.320231	0.3308	0.320231	0.320231	0.320231
809	propionylcarnitine	Lipid	Fatty acid metabolism (also BCAA metabolism)	32452	LC/MS Pos	1589	218.2	107738	17298-37-2 ;	C03017	HMDB00824	1.4066	1.31199	1.58385	1.45894	1.38442	1.33208	1.17124	1.46565	1.57758	1.86654	1.3044	1.00274	0.359661	0.445805	0.553665	0.514129	0.465431	0.368069	0.997261	0.785221	0.619269	0.993397	0.854474	0.847432
1181	pseudouridine	Nucleotide	Pyrimidine metabolism, uracil containing	33442	LC/MS Pos	1180	245		1445-07-4;	C02067	HMDB00767	1	0.425207	0.581974	0.827191	0.534638	0.425207	0.425207	0.637882	0.425207	0.425207	0.425207	0.446739	0.637979	1.09751	1.22465	1.09725	0.987639	2.06239	1.40871	1.38262	0.977135	1.47367	1.53194	1.4197
603	pyrophosphate (PPi)	Energy	Oxidative phosphorylation	2078	GC/MS	1642.3	451	644102	1466-09-3;	C00013	HMDB00250	1	0.325633	2.43868	0.672837	1.27074	0.275894	1.51511	0.075825	3.83169	0.401721	0.580071	0.538368	1.67579	2.90096	2.54391	1.39337	0.254397	0.075825	1.83189	1.29622	0.748687	1.01126	0.956281	0.930434
548	ribitol	Carbohydrate	Nucleotide sugars, pentose metabolism	15772	GC/MS	1692.4	217		488-81-3;	C00474	HMDB00508	0.823239	1.18732	0.990824	1.2804	1.28858	0.906031	0.774002	1.51405	1.20832	1.31921	0.988799	0.936191	3.30983	1.20697	1.00129	0.852456	1.10613	0.858761	1.12492	0.714929	1.0298	0.858054	0.794181	0.998714
554	ribose	Carbohydrate	Nucleotide sugars, pentose metabolism	12080	GC/MS	1639.2	204	5311110	50-69-1;	C00121	HMDB00283	0.971673	1.90479	1.01055	1.33928	1.18297	0.989451	1.73096	3.32037	2.0352	2.18497	1.39246	2.07607	2.97853	0.699817	0.662486	0.503452	0.763335	1.5425	0.407503	0.43571	0.480498	0.468776	0.392071	0.625788
557	ribose 5-phosphate	Carbohydrate	Nucleotide sugars, pentose metabolism	561	GC/MS	1928.4	315.1	447634	18265-46-8;108321-05-7;	C00117	HMDB00618	0.151484	0.807604	1.1924	1.43327	1.99276	1.56339	1.47401	1.73002	1.55905	1.61665	1.48711	2.38474	0.372769	0.620505	0.279759	0.313528	0.423093	0.661977	0.151484	0.172543	0.151484	0.233398	0.151484	0.151484
559	ribulose	Carbohydrate	Nucleotide sugars, pentose metabolism	35855	GC/MS	1662	306.1	79021	488-84-6;	C00309	HMDB00621,HMDB03371	1.49162	0.246947	0.246947	0.246947	0.246947	0.246947	0.246947	0.246947	0.246947	0.999853	2.07084	2.91779	2.52836	1.02197	0.873371	0.246947	0.676485	1.00015	0.360253	0.246947	0.246947	0.765016	0.246947	0.246947
224	S-adenosylhomocysteine (SAH)	Amino acid	Cysteine, methionine, SAM, taurine metabolism	39540	LC/MS Pos	1480	193.2		979-92-0;	C00021	HMDB00939	1.05058	1.53089	1.2242	1.55359	1.3149	1.1811	0.917385	1.4767	1.05922	1.37182	0.989654	1.00568	0.646969	1.07328	0.850579	0.886198	1.35968	0.686679	0.815773	0.994315	0.839602	0.866191	0.871972	0.801166
898	scyllo-inositol	Lipid	Inositol metabolism	32379	GC/MS	1893.8	318.2		488-59-5;	C06153	HMDB06088	0.437129	0.917792	1.03851	0.806433	1.01966	0.955256	0.983317	1	1.31752	1.38046	1.02869	0.842021	1.48392	0.927068	0.97374	0.617257	1.01094	0.437129	1.7777	0.869308	1.13337	1.48739	0.968986	1.47884
551	sedoheptulose-7-phosphate	Carbohydrate	Nucleotide sugars, pentose metabolism	35649	GC/MS	2070	691.35	616	2646-35-7;	C05382	HMDB01068	0.189326	0.189326	0.189326	0.189326	0.189326	0.189326	0.189326	8.40182	0.189326	5.0371	0.189326	1.06825	2.01687	1.65691	0.931746	0.424019	0.871905	1.17565	1.17655	0.189326	0.189326	0.826649	0.640608	0.66134
8	serine	Amino acid	Glycine, serine and threonine metabolism	1648	LC/MS Pos	674	106.1	59516857581	56-45-1;	C00065	HMDB03406	1.22202	1.84538	1.39172	1.29929	1.41702	1.4389	1.27089	2.3809	1.43299	1.67323	1.1155	0.923518	0.691003	0.591937	0.59867	0.627574	0.534338	1.07648	0.40957	0.436523	0.419898	0.378769	0.421703	0.372594
495	sorbitol	Carbohydrate	Fructose, mannose, galactose, starch, and sucrose metabolism	15053	GC/MS	1843	319.1	107428	6706-59-8;	C00794	HMDB00247	0.589238	1.43873	1.35291	0.048585	0.960775	1.11445	1.71292	1.33984	1.35182	1.27412	0.964639	1.03536	0.661128	0.160888	0.048585	0.048585	0.135696	0.602584	0.048585	0.048585	0.048585	0.048585	0.048585	0.048585
270	spermidine	Amino acid	Polyamine metabolism	485	LC/MS Pos	533	146.2	1102	124-20-9;	C00315	HMDB01257	1.41608	0.991371	1.00863	1.2773	1.27234	1.09333	0.873323	0.983001	0.893935	0.776847	1.08715	0.967948	0.871087	0.689293	0.372128	0.364144	0.314205	0.417167	4.901	3.35831	3.41701	2.68385	1.78841	3.03418
273	spermine	Amino acid	Polyamine metabolism	603	LC/MS Pos	506	203.2	1103	71-44-3;	C00750	HMDB01256	0.42408	0.42408	0.42408	0.42408	0.42408	0.42408	0.42408	0.42408	0.42408	0.42408	0.42408	0.42408	0.42408	0.42408	0.42408	0.42408	0.42408	0.42408	1.44315	1.07407	0.974349	0.938081	0.42408	1.02565
993	sphinganine	Lipid	Sphingolipid	17769	LC/MS Pos	5175	302.3	3126	3102-56-5;	C00836	HMDB00269	0.284532	1	0.608162	0.284532	0.284532	0.284532	0.862895	1.27632	1.63371	0.595125	0.862894	1.45418	0.805802	3.38611	3.59771	2.46931	2.46389	3.82949	0.284532	0.659059	0.547291	0.284532	0.284532	0.284532
995	sphingosine	Lipid	Sphingolipid	17747	LC/MS Pos	5197	300.2	5353955	123-78-4;	C00319	HMDB00252	0.194514	0.795613	0.789965	1.04606	0.414819	0.732859	1.1178	2.54529	1.39288	0.953939	0.90447	1.17848	1.99029	3.93845	3.71456	3.4997	3.51913	3.88173	0.136314	0.124618	0.482155	0.104384	0.104384	0.104384
733	stearamide	Lipid	Fatty acid, amide	37487	GC/MS	2071	131	31292	124-26-5;	C13846		0.735809	0.735809	0.735809	0.735809	0.735809	0.735809	0.735809	0.735809	0.735809	1.8016	0.735809	0.735809	0.735809	0.750786	1	0.735809	0.960766	0.825983	2.60198	0.883148	1.99324	1.47259	0.735809	1.45923
590	succinate	Energy	Krebs cycle	1437	GC/MS	1348	247	1110	110-15-6;	C00042	HMDB00254	0.955552	1.84173	2.08972	0.766411	1.6695	1.74644	1.35594	1.71023	1.2153	1.351	1.033	0.527167	0.767758	0.333511	0.71228	0.456406	0.477134	1.0426	0.960551	1.26828	0.792405	0.966998	1.33107	0.934812
222	taurine	Amino acid	Cysteine, methionine, SAM, taurine metabolism	32975	LC/MS Pos	687	126.1	11234068592	107-35-7;	C00245	HMDB00251	1.56409	1.44409	1.58433	1.58009	1.37899	1.35783	0.714194	1.37071	0.992544	1.38954	0.920591	0.775316	0.786648	0.877779	0.731842	0.69283	0.838898	0.133597	1.2831	1.13231	1.00746	1.12806	0.886208	0.851446
17	threonine	Amino acid	Glycine, serine and threonine metabolism	1284	GC/MS	1412.3	218.1	69710196288	72-19-5;	C00188	HMDB00167	1.08156	1.59613	1.3473	1.70502	1.6593	1.7097	1.05215	1.99647	1.38722	1.95105	1.32941	1.39393	0.947845	0.81257	0.807077	0.776176	0.891805	0.908016	0.624607	0.582865	0.571916	0.737515	0.566457	0.624844
207	tiglyl carnitine	Amino acid	Valine, leucine and isoleucine metabolism	35428	LC/MS Pos	2317	244.1		64191-86-2;		HMDB02366	2.22353	2.51063	1	1.72902	0.453316	0.899255	1.18476	1.68229	1.0541	1.47792	1.32759	1.33189	1.00661	0.879102	0.780015	0.588268	0.767762	0.690659	1.06344	0.453316	0.973911	0.719461	0.791952	0.703306
52	trans-urocanate	Amino acid	Histidine metabolism	607	LC/MS Pos	1119	139.1	736715	104-98-3;	C00785	HMDB00301	0.259314	3.06326	0.259314	3.00563	1.62245	0.259314	0.259314	1.2159	0.259314	1.98759	0.586469	0.784097	0.766732	0.259314	0.274162	0.259314	0.334571	0.259314	1.33137	0.32201	0.259314	0.259314	1.46132	0.259314
145	tryptophan	Amino acid	Tryptophan metabolism	54	LC/MS Pos	2445	205.1	69235166305	73-22-3;	C00078	HMDB00929	1.44206	1.614	1.38094	1.78374	1.42408	1.41894	1.08819	1.95067	1.38152	1.81756	1.42836	1.31218	0.797998	0.757872	0.727232	0.765434	0.786097	0.911809	0.628513	0.539449	0.49256	0.60046	0.543012	0.607593
99	tyrosine	Amino acid	Phenylalanine & tyrosine metabolism	1299	LC/MS Pos	1516	182.1	60576942100	60-18-4;	C00082	HMDB00158	1.40144	1.50797	1.32832	1.74734	1.44809	1.58405	1.10009	2.07546	1.55439	1.94756	1.44575	1.4286	0.799163	0.686822	0.743596	0.718061	0.789232	0.899911	0.541736	0.49944	0.439643	0.533898	0.525009	0.532399
563	UDP-glucuronate	Carbohydrate	Nucleotide sugars, pentose metabolism	2763	LC/MS Neg	594	579.1	17473	28053-08-9;63700-19-6;	C00167	HMDB00935	0.970722	1.03066	0.949011	0.909171	1.01077	0.886701	0.91366	1.26745	0.95542	0.918172	0.806508	0.740339	0.989225	1.13718	1.12519	0.953977	1.07859	0.748087	1.59492	1.42903	1.06278	1.21644	1.412	1.10668
1178	uracil	Nucleotide	Pyrimidine metabolism, uracil containing	605	GC/MS	1370.4	241	1174	66-22-8;	C00106	HMDB00300	0.508493	0.691946	0.43058	0.500191	0.4887	0.595539	0.406159	1.06056	0.377311	0.883115	0.343424	0.475575	1.54227	0.985537	1.09026	1.07292	1.01446	1.08624	2.37979	2.17183	1.71053	2.18291	1.88504	1.89504
245	urea	Amino acid	Urea cycle; arginine-, proline-, metabolism	1670	GC/MS	1223.9	171	117616150869	57-13-6;	C00086	HMDB00294	1.07145	1.22486	1.11422	1.2847	1.15252	1.22215	0.859985	1.46716	0.925404	1.16769	1.01052	0.900779	0.715818	0.667209	0.604929	0.486016	0.903925	0.912141	1.03855	1.01341	0.809703	1.2312	0.94524	0.98948
1180	uridine	Nucleotide	Pyrimidine metabolism, uracil containing	606	LC/MS Neg	1467	243.1	6029	58-96-8;	C00299	HMDB00296	1.13363	1.8665	1.25523	1.32563	1.58914	0.955237	0.922485	4.47578	1.05601	3.40709	1.04476	1.12395	1.10665	0.749668	0.868803	0.850976	0.916381	1.39895	0.634952	0.899888	0.572921	0.724802	0.889829	0.583298
1189	uridine 5'-diphosphate (UDP)	Nucleotide	Pyrimidine metabolism, uracil containing	5345	LC/MS Neg	606	403	6031	21931-53-3;	C00015	HMDB00295	1.81129	0.993453	1.61665	1.68176	1.49513	1.38845	1.27279	0.294897	1.31311	0.294897	1.00655	0.784317	0.572581	1.25811	1.2063	0.957811	1.07039	0.496369	0.495507	0.393279	0.397183	0.640187	0.294897	0.399755
1190	uridine 5'-triphosphate (UTP)	Nucleotide	Pyrimidine metabolism, uracil containing	33448	LC/MS Neg	639	483	6133	19817-92-6;	C00075	HMDB00285	2.44439	0.85536	2.04761	1.8953	1.1773	1.72442	1.40411	0.162384	1.30758	0.162384	0.916792	0.438124	0.828859	1.08321	1.09499	0.825898	0.858613	0.162384	0.195717	0.162384	0.162384	0.301657	0.162384	0.162384
1187	uridine monophosphate (5' or 3')	Nucleotide	Pyrimidine metabolism, uracil containing	39879	LC/MS Pos	1079	325					0.972595	1.51909	1.19338	1.59286	1.3825	1.20982	1.053	0.923362	1.27367	1.05122	1.30754	1.44986	0.310565	0.994063	0.978921	0.79941	1.11028	0.924241	0.844889	0.832996	0.627931	1.00594	0.924635	0.789424
190	valine	Amino acid	Valine, leucine and isoleucine metabolism	1649	LC/MS Pos	1040	118.1	69710186287	72-18-4;	C00183	HMDB00883	1.14362	1.55313	1.35088	1.68994	1.39328	1.54571	1.06761	1.89828	1.52736	2.03738	1.40367	1.39903	0.854685	0.728687	0.841453	0.82497	0.775336	0.932385	0.659263	0.571437	0.477728	0.646703	0.585828	0.610551
1095	xanthine	Nucleotide	Purine metabolism, (hypo)xanthine/inosine containing	3147	GC/MS	1889.9	353	1188	69-89-6;	C00385	HMDB00292	0.201291	0.546013	0.152796	0.102901	0.330111	0.374094	0.251563	2.02097	0.240373	1.79362	0.22868	0.312898	2.71523	1.12151	0.806521	0.977341	1.02266	1.35113	2.33598	2.08322	2.28079	1.73667	1.54624	2.04703
1096	xanthosine	Nucleotide	Purine metabolism, (hypo)xanthine/inosine containing	15136	LC/MS Pos	1785	285	64959	146-80-5;	C01762	HMDB00299	0.147369	0.147369	0.147369	0.147369	0.147369	0.147369	0.147369	0.147369	0.191825	0.558294	0.147369	0.147369	1	0.520552	0.715141	0.633863	0.621164	1.67304	1.37249	1.39747	1.15702	1.01387	1.41137	1.29187
565	xylitol	Carbohydrate	Nucleotide sugars, pentose metabolism	4966	GC/MS	1677.6	307.2	6912	87-99-0;	C00379	HMDB00568	0.635932	0.635932	0.635932	0.635932	0.635932	0.635932	0.635932	0.635932	0.635932	0.635932	0.635932	0.635932	5.05441	1.34218	0.635932	0.635932	0.635932	0.635932	0.635932	0.635932	0.657815	0.635932	0.635932	0.635932
	X - 01497			33028	LC/MS Pos	5115	332.2					0.813018	1.03486	0.833114	1.19178	0.705654	0.839301	0.877381	1.51805	0.817514	1.40185	0.79188	0.766388	1.06507	1.17794	1.25081	1.01008	0.989924	1.04691	1.07397	0.951593	0.890672	1.03742	0.916846	1.22906
	X - 03091			12771	GC/MS	1963.9	232.1					3.00264	5.86328	1.76218	5.44022	3.63189	0.329987	0.864379	5.89085	1	0.981981	1.4401	1.01314	0.416773	0.406325	0.743873	0.651254	2.39977	0.832939	0.776295	1.36864	0.370299	0.971699	1.77549	0.329987
	X - 03094			12774	GC/MS	1978.7	299					0.755403	1.00936	1.101	1.16148	1.2795	1.36723	1.07403	1.30773	1.10577	1.14814	1.00132	1.14098	0.879117	0.869796	0.769384	0.639031	0.998684	1.07589	0.76685	0.651196	0.526169	0.652717	0.673693	0.598726
	X - 04015			16062	GC/MS	1497.8	160					1.97136	2.27984	1.69073	1.60245	1.8035	0.411603	1.49203	1.69776	1.36099	1.92468	1.14508	0.841515	0.715129	0.237616	0.88412	0.426329	0.912794	1.2129	1.03887	0.704544	0.632708	0.941668	0.961126	0.663568
	X - 04051			16116	GC/MS	1968.7	357.1					0.560095	1.06372	0.747524	0.454134	0.373279	0.694611	0.878872	1.40404	0.479954	1.45188	0.557029	0.729506	1.52965	1.09185	1.07654	0.936284	1.20708	0.854999	1.50422	1.1382	1.24411	1.35828	0.868225	1.44556
	X - 04053			16118	GC/MS	2004.6	217.1					0.526105	1.16319	0.407544	0.8213	0.653315	0.584518	1.09835	1.2151	0.939965	1.50033	0.702752	0.63475	2.08439	1.08571	0.76535	0.794181	2.23724	1.08931	1.06004	0.748447	1.30489	1.32201	0.705443	1.0993
	X - 04523			16866	GC/MS	2048.1	258.1					0.580602	1.07864	0.895831	1.08857	0.864055	1.1115	0.897631	1.05203	0.970661	0.896388	0.717873	0.841963	1.33225	1.19346	1.06881	0.812784	1.25145	0.604078	1.24288	0.993273	1.00673	1.30028	0.816689	1.08863
	X - 05907			18929	GC/MS	1643.2	229.1					0.142243	0.43597	0.142243	1.08096	0.142243	0.142243	0.142243	0.142243	0.142243	0.142243	0.142243	0.142243	0.466866	0.406495	0.142243	0.320487	0.142243	0.142243	2.88361	1.79384	2.26414	1.4423	0.919041	2.18445
	X - 06666			19602	GC/MS	2053.1	318.2					0.355222	1.12125	0.83511	1.23644	0.355222	1.27702	1.24851	1.06001	0.904149	1.65548	0.633191	0.954491	0.721312	0.722488	0.719894	0.471824	0.489362	0.639573	1.27543	1.03233	1.00998	1.03455	1	1.20164
	X - 06667			19603	GC/MS	2074	217.1					0.248531	0.672071	0.653527	0.570889	0.770377	0.437239	0.641086	3.3037	0.898856	2.59858	0.550674	0.807882	1.94428	1.24233	0.988768	1.01123	1.25321	1.33756	1.22118	1.44909	1.26766	1.3351	0.939656	1.10998
	X - 08167			21391	GC/MS	1211.8	216.1					0.938995	1.52116	1.03162	1.8346	1.27667	1.14534	1.04853	2.00044	1.11653	1.35013	0.918524	0.867494	0.902334	0.774642	0.712173	0.62065	1.07731	1.09341	0.947039	0.969797	0.818599	1.01674	0.983259	0.837325
	X - 08402			21630	GC/MS	2427.7	283.1					0.626373	3.37658	0.626373	0.626373	0.626373	0.626373	1.24302	0.626373	1.05996	1.05659	0.626373	1.33564	0.990026	1	0.86646	0.626373	0.851108	1.2836	1.11814	0.933136	1.46265	0.953913	0.92825	0.948816
	X - 08889			22320	GC/MS	1634.3	521.2					3.08926	2.06435	1.92693	2.37987	2.62561	1.65909	0.865366	2.29265	0.98129	3.08114	1.26683	0.583223	0.810065	0.570111	0.62756	0.936266	1.06253	0.906843	0.805575	1.01871	0.308445	0.227899	1.54253	0.497586
	X - 10445			32894	LC/MS Pos	1939	250.1					0.547729	1.40351	1.3084	0.970185	0.955509	1.02981	0.88213	0.913067	1.21068	1.40079	1.22927	0.85277	0.7614	0.820245	0.815451	0.900764	0.932208	1.05433	1.49215	1.2728	0.969797	1.32528	1.18902	1.3011
	X - 10474			26473	GC/MS	1388.1	340.1					2.27079	0.780072	4.41839	1.12114	1.45351	1.76082	1.5629	0.175747	2.44602	0.175747	2.36941	1.86976	0.225303	0.878859	2.00462	0.823497	0.175747	0.175747	0.6941	0.268543	0.175747	0.313413	0.179638	0.279158
	X - 10500			27256	GC/MS	1229.9	211					1.68116	2.39188	1.6694	1.99319	1.85651	2.21439	1.56803	1.56023	1.79454	1.58972	1.14882	1.11606	0.706815	0.874532	0.88394	0.824907	0.726962	0.8195	0.700471	0.713075	0.498387	0.694798	0.706089	0.59926
	X - 10510			27278	GC/MS	2470	297.2					0.730326	1.51536	1.39234	0.899804	1.06719	1.37031	1.1608	1.41888	0.628137	1.97316	1.02662	0.997077	1.1596	0.922649	0.898183	0.854897	0.845026	1.00292	0.92869	1.23553	0.814793	1.14265	0.866133	0.953417
	X - 10677			28774	GC/MS	1438	269.1					1.21823	0.815824	1.19733	0.251141	1.02019	0.774844	0.728947	1.01366	0.937297	1.2205	0.701123	0.808958	1.25672	1.15582	0.912222	0.867267	1.10855	0.409338	1.67566	1.38946	1.11276	0.970243	0.986341	1.15123
	X - 10876			31361	GC/MS	1485.9	70.9					1.47906	1.95137	1.64079	1.86858	1.7266	1.51381	1.26267	1.42929	1.41866	1.25722	1.08499	0.984958	0.836295	1.01135	0.988647	0.882182	0.918131	0.632497	0.863134	0.880082	0.523838	0.872622	0.875112	0.643933
	X - 11204			32518	LC/MS Pos	5263	229.2					1.18992	1.29491	1.18418	1.55781	1.11329	1.09043	1.14141	1.49878	1.27197	1.16017	1.20401	1.09393	0.511739	0.747454	0.837407	0.629241	0.909571	0.770477	0.485891	0.477962	0.376161	0.528928	0.533181	0.419096
	X - 11412			32729	LC/MS Pos	3836	204.2					3.40983	3.33004	0.66313	0.66313	0.66313	0.66313	0.66313	2.48734	2.38038	0.66313	0.66313	0.66313	0.800722	0.7221	1	0.888049	0.832252	0.66313	1.00978	1.18509	1.04779	0.832911	0.66313	0.875847
	X - 11533			32850	LC/MS Neg	4904	243.2					1.40824	1.45453	1.4676	1.52212	1.31456	1.42845	1.25264	1.30676	1.1594	1.36636	1.16954	1.12142	0.453383	0.537001	0.671098	0.532369	0.57541	0.878577	0.618821	0.740102	0.611155	0.619682	0.69966	0.542982
	X - 11542			32859	LC/MS Pos	5247	245.2					1.34462	1.89947	1.49277	1.96478	1.25097	1.39391	1.21511	1.71809	1.21715	1.22223	1.12984	1.00949	0.345099	0.708128	0.681562	0.516232	0.652527	0.990513	0.550922	0.493269	0.443587	0.478029	0.498407	0.44158
	X - 11570			32887	LC/MS Pos	1417	470.1					0.762043	0.694395	0.720967	0.773829	0.67488	0.678012	0.673656	1.00911	0.834498	1.00003	0.645934	0.684852	1.35564	1.19768	1.14169	1.05246	1.23806	0.439013	1.54103	1.37115	0.999973	1.39303	1.13232	1.13728
	X - 11583			32900	LC/MS Pos	2793	457.1					1.02118	1.42802	0.955606	1.5939	0.862499	1.10467	0.930519	1.69375	1.26726	1.49939	0.89133	0.991145	1.05077	1.20758	1.03038	1.00886	1.29436	0.383758	0.637099	0.612828	0.324466	0.77145	0.78498	0.62255
	X - 11586			32903	LC/MS Pos	3434	442					1.26514	1.52933	1.03987	1.37824	1.18088	0.959105	0.881745	1.86759	1.14607	1.04857	0.886258	1.02351	1.08937	1.24241	0.653593	0.625542	0.841997	0.362453	0.976488	0.906808	1.29056	0.851443	0.933129	0.876648
	X - 11603			32920	LC/MS Neg	1114	360.1					0.283264	0.283264	0.283264	0.283264	0.283264	0.283264	0.283264	0.283264	0.283264	0.283264	0.283264	0.283264	0.283264	0.916324	0.855121	0.932438	0.734245	0.283264	1.37869	1.18802	1	1.56154	1.59034	1.07074
	X - 11606_1			32923	LC/MS Neg	1306	364.2					0.500799	0.500799	0.999331	0.500799	0.500799	0.909423	0.91989	0.500799	1.04906	0.500799	1.00067	1.02278	0.500799	1.47554	1.33175	1.15339	1.31747	0.821573	0.964561	1.02719	0.602259	1.1769	0.987499	0.79127
	X - 11606_2			39660	LC/MS Pos	1616	366.2					0.758347	0.492775	0.832601	0.931447	0.882412	0.871323	0.994882	0.586301	1.00512	0.528859	1.056	1.08172	0.66072	1.62065	1.56486	1.51202	1.48181	0.827708	1.19249	1.13204	0.689037	1.33004	1.1003	1.0773
	X - 11624			32941	LC/MS Neg	2738	277.2					2.58948	1.26776	2.12241	2.78308	2.57348	2.17176	2.27235	0.332484	2.03342	0.332484	1.95813	2.25165	0.332484	0.473471	0.679555	0.6055	0.502753	0.332484	0.627174	0.732244	0.347446	0.550292	0.424077	0.332484
	X - 11641			32958	LC/MS Neg	3950	325.3					0.33495	0.33495	0.33495	0.33495	0.33495	0.33495	0.33495	0.33495	0.33495	0.33495	0.33495	0.33495	0.33495	6.46062	0.33495	0.33495	0.33495	0.33495	1	0.33495	3.82962	0.33495	0.33495	0.56028
	X - 11677			33015	LC/MS Pos	1878	267.1					0.704791	0.924685	0.543945	0.873258	0.461647	0.605636	0.779929	1.13166	0.929747	1.62508	0.688791	0.659167	1.3697	1.10498	1.10503	0.961186	1.1886	0.879794	1.19485	1.03881	1.07676	1.05796	1.21008	1.17876
	X - 11875			33220	LC/MS Neg	5272	381.3					1.71827	2.36269	1.50462	1.87996	1.62054	1.5972	1.20293	1.69466	1.28418	1.49082	1.04218	0.922631	0.294362	0.345187	0.438124	0.365853	0.419035	0.926365	1.20246	0.957825	0.85871	0.641383	0.779106	0.783002
	X - 11886			33231	LC/MS Neg	5800	453.3					1.01394	1.11196	1.15202	1.40122	1.87513	1.47524	1.10154	1.42184	1.47626	1.70735	0.958926	1.04123	0.340618	0.455033	0.524328	0.492754	0.360259	1.45566	0.923408	0.803923	0.707553	0.934682	0.986058	0.595298
	X - 12051			33403	LC/MS Pos	5739	456.4					0.974897	1.09768	0.939773	1.91683	0.587115	1.00415	1.49097	3.15914	2.57681	0.521025	0.899649	2.03319	0.833079	2.00351	1.405	0.995853	1.2364	2.36614	0.450133	0.163828	1.40769	0.160399	0.094368	0.332518
	X - 12128			33543	LC/MS Pos	1725	162.1					0.651708	0.81248	0.651708	0.738453	0.651708	0.844091	0.933793	1.13789	0.992181	1.01714	0.651708	1.08966	1.04831	0.651708	0.745302	0.702753	1.00782	0.726235	1.04883	1.15389	0.940691	1.23443	1.01948	1.2316
	X - 12465			33910	LC/MS Pos	1475	248.2					0.515517	0.515517	1.15019	1.63807	1.57678	1.31646	0.515517	1.72435	0.515517	0.515517	0.890004	0.97608	0.748638	0.515517	0.755927	0.662964	0.671081	0.515517	1.64743	1.02392	0.865395	0.926392	1.36455	1.44549
	X - 12660			34265	LC/MS Pos	5667	442.2					0.85157	0.715076	1.1393	2.30421	0.681538	1.38761	1.5251	3.50214	2.42214	0.489619	0.932944	1.55543	0.797154	1.92795	1.18688	0.711164	1.06706	1.94798	0.522154	0.264019	1.80484	0.224455	0.129972	0.443027
	X - 12748			34358	LC/MS Pos	1538	322.1					0.825559	0.880909	0.847799	0.997289	0.887849	0.895748	0.776992	1.07181	0.952574	1.03289	0.779764	0.79563	1.10015	1.12154	1.12174	1.00271	1.11827	0.654772	1.3019	1.19392	0.902055	1.27462	1.08756	1.06514
	X - 12776			34453	LC/MS Neg	665	119.1					1.73697	2.0801	1.58527	2.0899	1.49963	1.56709	1.28601	1.39249	1.27336	1.40931	1.25482	1.18034	0.280543	0.361596	0.425018	0.36805	0.477235	0.819655	0.457679	0.462124	0.336515	0.438416	0.543944	0.378232
	X - 12792			34475	LC/MS Pos	812	134					0.672408	1.42307	1.09027	1.45914	1.25391	0.875675	0.999584	1.78818	0.983078	1.54262	1.24062	0.849182	0.700302	0.63911	0.767942	0.64126	2.08151	0.753059	1.25226	1.24011	0.81865	1.00042	1.34072	0.8073
	X - 12800			34483	LC/MS Pos	2263	417.3					1.01076	1.0977	1.20787	1.29485	1.0869	1.39086	1.39923	1.64819	1.27436	1.477	1.14351	1.27759	0.455614	0.624995	0.651984	0.70472	0.691587	0.989241	0.778129	0.762785	0.571565	0.601422	0.567194	0.625612
	X - 12854			34538	LC/MS Pos	1380	405.2					1.04939	0.991348	1.33747	1.28945	1.13211	1.43864	1.322	1.39956	1.23668	1.0529	1.11669	1.24268	0.720218	0.810334	0.808013	0.8371	0.763043	0.663775	1.00865	0.859586	0.603981	0.781494	0.768823	0.80894
	X - 12855			34539	LC/MS Pos	1404	248.2					1.63215	1.67599	1.66019	1.91067	1.88018	1.66301	0.925468	1.43349	1.11027	1.72887	0.952026	0.908383	0.517209	0.329971	0.494209	0.456556	0.54397	0.414356	1.26133	0.95162	0.787417	0.930165	1.13275	1.04797
	X - 12986			34670	LC/MS Pos	3856	464					1.57733	1.50867	1.3596	1.30945	1.47587	1.36071	1.5268	1.39025	1.23533	1.20083	1.11825	1.37359	0.601255	0.815099	0.851977	0.572459	0.714022	0.768745	0.843421	0.77798	0.462013	0.881751	0.745238	0.72039
	X - 12991			34675	GC/MS	1709	146					1.24446	2.45309	0.85704	1.24411	1.0272	0.283303	1.29907	3.3628	0.283303	2.06587	0.283303	0.283303	1.08095	0.624283	0.283303	0.431016	1.43843	0.634665	0.807377	0.628542	0.707702	0.988706	0.283303	1
	X - 13005			34690	LC/MS Neg	3519	197.1					1.39011	1.19326	1.37072	1.97537	1.64678	1.46187	1.32155	1.37555	1.45822	1.09861	1.45208	1.63991	0.262349	0.727347	0.408518	0.313389	0.405247	0.90139	0.365495	0.413762	0.245382	0.323316	0.393727	0.260386
	X - 13110			34802	LC/MS Neg	3428	371.1					0.914693	0.508894	0.94778	0.508894	0.508894	0.508894	0.703835	0.785917	0.57021	0.757801	0.676844	0.508894	0.815386	1.01908	1.14863	0.992915	1.16697	1.31527	1.35358	1.39048	1.00709	1.44621	1.40681	1.13455
	X - 13148			34840	LC/MS Pos	3280	561.1					2.07042	1.25015	2.57073	5.94799	4.59386	3.52567	3.99611	0.749854	4.65246	0.53437	6.49711	6.72672	0.217027	0.095129	0.068166	0.100055	0.107156	0.503315	0.033059	0.033059	0.041324	0.033059	0.033059	0.033059
	X - 13215			34912	LC/MS Neg	5179	149.2					1.44254	2.27281	1.06236	1.23293	0.79715	1.23002	0.952694	1.37921	1.99338	1.00971	0.817262	1.14644	0.730462	0.706869	1.01589	0.761185	0.817518	0.882434	0.990287	1.01896	0.818656	1.33753	0.942426	0.753383
	X - 13396			35099	LC/MS Pos	5153	246.2					0.447515	0.405562	0.712567	0.465537	0.616648	0.734003	0.890409	1.34775	0.624252	1.51386	0.756017	0.606131	1.25908	1.33962	1.29893	0.959161	0.877783	1.05826	1.3639	1.15098	1.10547	1.19017	1.04084	1.5566
	X - 13414			35140	LC/MS Pos	2999	745.4					1.05545	1.70062	0.877192	1.90814	0.120702	1.47081	1.13485	0.120702	1	1.2471	1.18227	1.00041	0.185512	0.120702	0.142007	0.120702	0.120702	0.120702	0.120702	0.448003	0.120702	0.387828	0.655364	0.447027
	X - 13423			35164	LC/MS Pos	4970	318.2					0.65947	0.772048	0.683528	0.9669	0.568814	0.688369	0.729711	1.41991	0.68753	1.35453	0.700562	0.648352	1.33969	1.21787	1.29504	1.03933	1.00076	0.999243	1.1951	1.04351	0.915476	1.20431	1.075	1.45833
	X - 13496			35270	GC/MS	2103.4	372.2					0.681703	0.67239	0.8534	1.08343	0.820981	1.02891	0.854145	1.0768	0.934883	1.04136	0.761915	1.04429	0.952137	0.909599	1.00591	0.632891	0.956201	1.09979	1.38678	1.1573	0.994094	1.24126	1.08503	1.08318
	X - 13508			35282	LC/MS Pos	1568	437.1					1.47802	0.758747	1.21959	1.68416	1.14191	1.76691	1.46324	0.607838	1.17434	0.610607	0.768527	1.1217	0.637882	0.516963	0.553548	0.567414	0.581613	0.228186	1.38763	1.07004	0.613032	1.18275	0.929956	1.07243
	X - 13512			35286	LC/MS Pos	2176	247.1					0.68557	3.5207	0.68557	0.68557	0.68557	0.68557	0.68557	4.43566	0.68557	3.18975	1	0.68557	3.20445	0.764905	0.753334	1.15483	0.868467	0.923104	0.68557	0.68557	0.68557	0.68557	0.68557	0.68557
	X - 13520			35294	LC/MS Pos	4256	290.1					0.565309	1.26646	0.689074	1.03769	0.513704	0.617326	0.615326	1.21301	0.572374	1.20979	0.685061	0.538795	1.18959	1.18688	1.17676	0.851226	0.860445	1.00702	1.14676	0.992978	0.921079	1.09875	1.09475	1.42488
	X - 13557			35335	LC/MS Neg	3611	252					1.12941	0.850709	1.38481	1.06359	1.70594	1.29947	1.12283	0.588382	1.40478	0.515271	1.18391	0.959563	0.164726	0.611254	0.708195	0.583795	0.649304	0.878628	1.04044	1.25785	0.635102	1.08114	1.25633	0.797892
	X - 13872			35767	LC/MS Neg	5125	339.2					1.17001	2.40992	1.36537	1.6692	2.33647	1.51637	1.26375	2.53761	1.47479	1.61168	0.941056	0.777847	0.307228	0.601024	0.437317	0.482888	0.466111	1.11295	0.912259	1.05894	0.70171	0.751604	0.787085	0.547565
	X - 14092			36016	LC/MS Pos	970	245.2					1.35869	0.406765	1.39907	1.6798	1.03785	0.406765	1.20882	1.89791	1.77502	2.61653	1.50403	1.17461	0.595687	0.502611	0.557278	0.406765	0.734611	1.19097	0.716865	0.499046	0.502804	0.962147	0.526231	0.760099
	X - 14234			36160	LC/MS Pos	2021	295.1					0.747504	0.357515	1.41501	1.32985	0.357515	1.00885	1.07533	0.357515	0.938188	0.716832	1	1.09869	0.357515	0.632842	0.807648	0.585443	0.553189	0.661219	1.2516	1.02951	0.596205	1.06841	1.09187	1.00152
	X - 15163			37304	LC/MS Pos	1533	502.8					0.573032	0.533144	0.767573	0.533144	1.07564	0.854512	0.533144	0.875546	0.998921	0.941756	1.20627	1.1851	1.60329	0.913854	1.43376	1.53077	0.815186	1.00108	1.21205	1.13135	0.585394	1.27167	1.13994	0.712218
	X - 15165			37306	LC/MS Pos	1679	558.9					0.377797	3.65899	1.5422	1.29104	1.54338	0.377797	0.377797	2.17482	1.94458	2.57156	0.931851	1.18039	0.377797	0.377797	0.546805	0.562362	0.504268	0.96198	0.839051	1.03802	0.7501	0.377797	0.622743	0.377797
	X - 15197			37338	LC/MS Pos	1788	323.3					0.590776	1.26482	0.970913	1.19295	0.978532	0.719132	0.872224	1.83616	1.07743	2.5064	0.939969	0.809052	0.911894	1.27088	1.22165	1.01089	1.65372	1.12836	0.704728	0.796597	0.714856	0.989106	1.02129	1.34346
	X - 15220			37362	LC/MS Neg	2632	274.1					0.780957	1.18191	0.851935	0.845467	0.550912	0.699652	0.682445	1.26545	0.748873	1.39954	0.559048	0.550912	0.903068	16.1873	1.10412	0.943114	1	0.744568	1.66532	1.38037	1.92848	1.28578	1.23684	1.34054
	X - 15223			37365	LC/MS Neg	5335	388.2					0.973577	1.02642	1.17047	1.35499	1.59007	1.11766	1.30174	1.89377	1.39568	1.53181	1.32954	1.38831	0.197876	0.200944	0.301892	0.298503	0.300908	1.36777	0.314089	0.268957	0.14704	0.29952	0.257355	0.290378
	X - 15301			37548	LC/MS Neg	4991	311.1					1.58862	1.48564	1.6208	1.71439	1.55965	1.5228	1.43717	1.61873	1.2803	1.74302	1.01323	0.986775	0.411339	0.447389	0.681533	0.478906	0.476906	1.27071	0.933536	0.934759	0.681436	0.776034	0.795938	0.624426
	X - 15337			37584	LC/MS Pos	3702	272					0.714839	0.69469	0.346889	0.795883	0.558283	0.589706	0.596856	1.20842	0.631821	1.20744	0.690719	0.588583	1.39743	1.23302	1.33201	1.08097	0.836919	1.0166	1.49114	1.22096	0.983402	1.32724	1.19531	1.53083
	X - 15351			37598	LC/MS Pos	4754	304					0.616861	0.70468	0.456874	0.790008	0.569233	0.482762	0.627951	1.25502	0.740507	1.34025	0.6168	0.729998	1.57501	1.32918	1.30234	0.918987	0.904704	1.19267	1.64566	1.25268	1.08101	1.52289	1.21809	1.79862
	X - 15382			37629	LC/MS Pos	2540	271					1.14478	2.09547	0.866781	1.3194	0.74234	1.51333	1.17234	2.46764	1.07795	1.85173	0.7582	0.781628	1.03926	0.973134	0.993344	1.07632	0.658169	0.711736	0.914814	0.806634	0.563418	1.00666	1.06976	0.819231
	X - 15482			37730	LC/MS Pos	3635	272.1					0.94398	0.813462	0.460351	1.32536	0.818811	0.839091	0.733652	1.5449	1.02494	1.40105	0.888771	0.65765	1.222	1.00962	1.03992	0.832613	0.800675	0.990378	1.44945	1.05883	0.977	1.20132	1.15794	1.24681
	X - 15484			37732	LC/MS Pos	2506	271					0.840375	2.4608	1.01046	1.41633	0.673792	1.50259	1.0654	2.41094	1.1515	2.21839	0.57136	0.891343	1.1221	0.980671	0.989545	1.03554	0.823445	0.700268	1.05275	0.834308	0.589931	1.11861	0.970276	0.737315
	X - 15546			37795	LC/MS Pos	1861	271.1					0.297217	0.741368	0.489099	0.309882	0.510602	0.355677	0.544406	2.01952	0.505684	1.85572	0.666187	0.623602	1.22613	0.954715	1.1478	1.04529	0.857077	1.65911	1.5707	1.39257	1.14246	1.2917	1.46988	1.40671
	X - 15559			37808	LC/MS Pos	4418	450.2					0.162169	0.162169	0.162169	0.162169	0.70782	0.162169	0.212811	0.162169	0.162169	0.162169	1.29218	0.162169	0.162169	0.162169	0.162169	0.162169	0.162169	0.162169	0.162169	0.162169	0.162169	0.162169	2.07737	2.30385
	X - 15562			37811	LC/MS Pos	4686	470.1					0.804585	0.804585	0.804585	0.804585	0.804585	0.804585	0.804585	0.804585	0.804585	0.804585	0.804585	0.804585	0.804585	0.804585	0.804585	0.804585	0.804585	0.804585	0.804585	0.804585	0.804585	0.804585	1	1.42883
	X - 15563			37812	LC/MS Pos	4749	490					0.090864	0.090864	0.090864	0.090864	0.090864	0.090864	0.090864	0.090864	0.090864	0.090864	0.894136	0.090864	0.090864	0.090864	0.090864	0.090864	0.090864	0.090864	0.090864	0.090864	0.090864	0.090864	1.10586	1.77626
	X - 15596			37845	LC/MS Neg	2140	260.1					0.611966	0.611966	0.611966	0.611966	0.611966	0.611966	0.611966	0.611966	0.611966	0.611966	0.611966	0.611966	0.646254	2.48864	0.901387	0.810129	0.790107	0.611966	1.24232	1.19551	0.994567	1.23013	1.19233	1.00543
	X - 15691			37940	LC/MS Neg	5170	387.2					1.52418	1.51071	1.16164	0.832455	0.906699	0.741236	1.14615	2.18184	0.779295	2.57986	0.498581	0.558494	0.999911	0.728476	1.23102	1.23322	1.00009	0.635335	1.03011	1.08734	0.63158	1.11559	0.814009	0.772539
	X - 15798			38053	LC/MS Pos	1079	442					0.665634	0.757178	0.956876	1.12022	0.990051	0.896637	1.10427	0.663204	1.21551	1.22349	1.43965	1.76003	0.730498	1.19263	1.39481	1.4385	1.08024	1.1848	0.869799	0.838588	0.625202	1.00995	0.855457	0.740979
	X - 16094			38537	LC/MS Pos	3691	276.2					0.835364	1.28763	0.971693	1.43316	0.955775	1.01126	0.715529	2.28841	0.79238	1.69691	0.85711	0.681801	0.9003	0.979522	1.11065	0.988738	1.15587	0.963594	1.27957	1.19112	0.971858	1.08393	1.18397	1.10493
	X - 16249			38817	LC/MS Neg	3505.5	245.2					0.676068	0.676068	0.676068	0.676068	0.676068	0.676068	1.01394	0.676068	1.14092	0.676068	0.788996	1.06092	0.676068	1.06208	0.946544	0.862588	0.676068	0.77258	1.07355	1.07591	1	1.1233	0.92734	0.916228
	X - 16538			39111	LC/MS Pos	1244.9	515.6					0.940969	0.404178	1.05269	0.605877	1.49056	1.14315	1.11981	0.262237	0.918535	0.535889	1.3176	1.30501	0.20555	0.20555	1	0.828468	0.497556	1.44079	1.29849	1.05402	0.42362	1.14436	1.25927	0.932448
	X - 17010			39641	LC/MS Neg	3169.5	189					0.125231	0.125231	0.714669	0.805623	0.806199	0.788834	0.715891	0.125231	0.681586	0.125231	0.637218	0.851903	0.125231	1.17955	1.24901	1.12807	1.19357	0.871926	2.73262	2.82191	2.06551	2.39084	2.25651	2.02247
	X - 17115			39752	LC/MS Neg	1308.7	316					0.346849	2.0665	1.5837	1.57377	1.50349	1.33239	1.04258	2.55853	1.30702	2.23974	1.54782	1.48011	0.631037	0.58888	0.62443	0.672874	0.734288	1	0.422517	0.610241	0.346849	0.529566	0.60998	0.437165
	X - 17263			39973	LC/MS Neg	4608.6	259.2					0.200588	0.200588	0.200588	0.200588	0.200588	0.200588	0.200588	0.200588	0.200588	0.200588	0.200588	0.200588	0.847166	0.574853	0.200588	0.229057	0.200588	0.200588	1.49134	1.47549	0.97876	1.08028	1.1673	1.02124
	X - 17282			39992	LC/MS Pos	3406.8	489.1					0.952674	1.19996	1.01534	1.86326	0.909464	1.16542	1.01955	2.14552	1.19017	1.14957	1.14262	1.01345	0.839513	0.994566	1.00543	0.787223	1.39369	0.874204	0.638262	0.727773	0.314039	0.889246	0.846824	0.874139
	X - 17435			40260	GC/MS	1782	204.2					0.63404	1.05799	0.816925	1.15013	0.768377	1.21829	0.769754	1.45426	0.942012	1.18616	0.905638	0.810644	1.43254	1.41705	1.17167	0.772035	1.39555	0.861722	1.11912	0.795452	0.901901	1.43378	0.754319	1.05986
	X - 17502			40332	LC/MS Neg	5093.4	297.3					2.12181	0.447366	2.13957	2.46278	2.29624	0.447366	1.94315	1.05665	1.7258	0.447366	1.23403	1.61106	0.585227	0.628866	0.927693	0.773003	0.943352	2.13926	0.447366	0.472826	0.447366	0.713157	0.837252	0.467135
	X - 17637			40579	LC/MS Neg	1502.5	246.2					0.385791	0.385791	0.385791	0.385791	0.99258	1	0.84157	0.385791	1.48966	0.385791	1.49904	2.43001	0.385791	0.385791	0.385791	0.385791	0.385791	0.385791	0.385791	0.385791	0.385791	0.385791	0.385791	0.385791

## Sheet: Pathway Heat Map
	Vanderbilt University Medical Center VAND-05-11VW+ Metabolism of mitochondrial fatty acid synthesis (mtFASII) pathway
	Heat map of statistically significant biochemicals profiled in this study. For paired comparisons, shaded cells indicate p≤0.05 (red indicates that the mean values are significantly higher for that comparison; green values significantly lower). Blue-bolded text indicates 0.05< p< 0.10. All data normalized using Bradford protein concentration.									Fold of Change			Statistical Value
										Welch's Two-Sample t-Test			Welch's Two-Sample t-Test					Mean Values					% Filled Values
	PATHWAY SORT	SUPER PATHWAY	SUB PATHWAY	BIOCHEMICAL NAME	PLATFORM	COMP ID	KEGG	HMDB		ACP ALL	NR PS		ACP / ALL		NR / PS			ALL	ACP	PS	NR		ALL	ACP	PS	NR		Super Pathway	Sub Pathway	RI	MASS	PUBCHEM	CAS
													p-Value	q-Value	p-Value	q-Value
	1	Amino acid	Glycine, serine and threonine metabolism	glycine	GC/MS	11777	C00037	HMDB00123		1.11	0.95		0.110049	0.0902677	0.503562	0.647712		0.994685	1.10516	0.98548	0.938918		100	100	100	100		Amino acid	Glycine, serine and threonine metabolism	1166	101.9	5257127750	56-40-6;
	8			serine	LC/MS pos	1648	C00065	HMDB03406		0.59	1.02		0.00371665	0.00754332	0.907349	0.805511		0.686668	0.406509	1.43572	1.46617		100	100	100	100		Amino acid	Glycine, serine and threonine metabolism	674	106.1	59516857581	56-45-1;
	10			N-acetylserine	LC/MS pos	37076		HMDB02931		1.23	0.9		0.172861	0.124883	0.453015	0.611751		0.902837	1.1131	1.0887	0.984386		100	100	100	100		Amino acid	Glycine, serine and threonine metabolism	1012	148	65249	97-14-3;
	17			threonine	GC/MS	1284	C00188	HMDB00167		0.72	1		< 0.001	0.000412253	0.932072	0.805511		0.857248	0.618034	1.5165	1.51837		100	100	100	100		Amino acid	Glycine, serine and threonine metabolism	1412.3	218.1	69710196288	72-19-5;
	24		Alanine and aspartate metabolism	aspartate	GC/MS	15996	C00049	HMDB00191		0.71	0.99		0.0497158	0.0526452	0.782032	0.781931		0.883878	0.630563	1.16793	1.15167		100	100	100	100		Amino acid	Alanine and aspartate metabolism	1529.7	232	5960	56-84-8;
	25			asparagine	GC/MS	512	C00152	HMDB00168		0.77	1.07		0.232606	0.153085	0.568103	0.684548		0.936919	0.721364	1.1111	1.1924		100	100	100	100		Amino acid	Alanine and aspartate metabolism	1617.5	188	62676992089	70-47-3;
	26			beta-alanine	GC/MS	55	C00099	HMDB00056		1.33	0.99		0.196658	0.135301	0.975725	0.808011		0.835502	1.11437	1.021	1.01469		100	100	100	100		Amino acid	Alanine and aspartate metabolism	1451.8	174	2394755801	56-41-7;107-95-9;
	27			alanine	GC/MS	1126	C00041	HMDB00161		1.05	0.9		0.415244	0.221784	0.0273176	0.152828		0.843506	0.88865	1.19835	1.08152		100	100	100	100		Amino acid	Alanine and aspartate metabolism	1147.6	115.9	59507311724	56-41-7;
	29			N-acetylaspartate (NAA)	GC/MS	22185	C01042	HMDB00812		1.24	0.91		0.0553965	0.0562163	0.564697	0.683951		0.984432	1.22146	0.940707	0.859304		100	100	100	100		Amino acid	Alanine and aspartate metabolism	1648.5	274	65065	997-55-7;997-55-7 ;
	39		Glutamate metabolism	glutamate	LC/MS pos	57	C00025	HMDB03339		1.63	0.75		< 0.001	0.000544024	0.0602583	0.230805		0.513652	0.835029	1.98429	1.49223		100	100	100	100		Amino acid	Glutamate metabolism	700	148.1	611	56-86-0;
	44			glutamine	LC/MS pos	53	C00064	HMDB00641		0.37	1.49		0.00258932	0.00553188	0.192674	0.411568		0.744391	0.278483	1.50351	2.23343		100	100	100	100		Amino acid	Glutamate metabolism	684	147.2	69920865961	56-85-9;
	46			gamma-aminobutyrate (GABA)	GC/MS	1416	C00334	HMDB00112		1.95	2.39		0.0391451	0.0445507	0.0391515	0.183988		0.585195	1.139	0.42244	1.00865		66.6667	83.3333	16.6667	66.6667		Amino acid	Glutamate metabolism	1539.7	304.1	6992099119	56-12-2;
	48			N-acetyl-aspartyl-glutamate (NAAG)	LC/MS pos	35665	C12270	HMDB01067		2.57	0.87		< 0.001	0.000138485	0.108496	0.29992		0.931334	2.39286	1.02888	0.895362		100	100	100	100		Amino acid	Glutamate metabolism	1563	305	5255	3106-85-2;
	50		Histidine metabolism	histidine	LC/MS neg	59	C00135	HMDB00177		0.82	0.96		0.0563142	0.0566754	0.642393	0.730069		0.802052	0.655453	1.64871	1.58681		100	100	100	100		Amino acid	Histidine metabolism	757	154.1	7733651426	5934-29-2;
	52			trans-urocanate	LC/MS pos	607	C00785	HMDB00301		1.81	0.6		0.376005	0.211006	0.741979	0.768028		0.358901	0.648775	1.41155	0.848781		66.6667	50	50	66.6667		Amino acid	Histidine metabolism	1119	139.1	736715	104-98-3;
	69		Lysine metabolism	lysine	GC/MS	22281	C00047	HMDB00182		0.65	1		0.399116	0.21795	0.461079	0.619083		1.28292	0.838107	1.84777	1.83986		100	100	100	100		Amino acid	Lysine metabolism	1679	156.1	5962	56-87-1;
	83		Phenylalanine & tyrosine metabolism	phenylalanine	LC/MS pos	64	C00079	HMDB00159		0.66	1.11		< 0.001	5.02404e-05	0.487494	0.643518		0.831923	0.552011	1.3369	1.48141		100	100	100	100		Amino acid	Phenylalanine & tyrosine metabolism	2056	166.1	69256656140	63-91-2;
	99			tyrosine	LC/MS pos	1299	C00082	HMDB00158		0.66	1.06		< 0.001	0.000101876	0.709808	0.758105		0.772798	0.512021	1.50287	1.59198		100	100	100	100		Amino acid	Phenylalanine & tyrosine metabolism	1516	182.1	60576942100	60-18-4;
	100			3-(4-hydroxyphenyl)lactate	LC/MS neg	32197	C03672	HMDB00755		0.87	1		0.370495	0.209848				0.977171	0.852821	0.725912	0.725912		100	50	0	0		Amino acid	Phenylalanine & tyrosine metabolism	1395	181.1	9378	6482-98-0;
	145		Tryptophan metabolism	tryptophan	LC/MS pos	54	C00078	HMDB00929		0.72	0.99		< 0.001	0.000285766	0.806509	0.783254		0.791074	0.568598	1.51063	1.49641		100	100	100	100		Amino acid	Tryptophan metabolism	2445	205.1	69235166305	73-22-3;
	180		Valine, leucine and isoleucine metabolism	isoleucine	LC/MS pos	1125	C00407	HMDB00172		0.67	1.06		< 0.001	0.000244961	0.626487	0.725149		0.772628	0.520472	1.36801	1.45025		100	100	100	100		Amino acid	Valine, leucine and isoleucine metabolism	1614	132.1	791	73-32-5;
	181			leucine	LC/MS pos	60	C00123	HMDB00687		0.66	1.14		< 0.001	0.000133599	0.320407	0.511551		0.849177	0.560864	1.18185	1.34167		100	100	100	100		Amino acid	Valine, leucine and isoleucine metabolism	1674	132.2	70457986106	61-90-5;
	190			valine	LC/MS pos	1649	C00183	HMDB00883		0.72	1.08		< 0.001	0.000854313	0.613061	0.723872		0.826253	0.591918	1.44609	1.55556		100	100	100	100		Amino acid	Valine, leucine and isoleucine metabolism	1040	118.1	69710186287	72-18-4;
	200			isobutyrylcarnitine	LC/MS pos	33441				1.08	2.11		0.522577	0.266265	0.0195091	0.130973		0.672931	0.72352	0.978183	2.06711		100	100	50	100		Amino acid	Valine, leucine and isoleucine metabolism	1941	232.2		25518-49-4;
	202			2-methylbutyroylcarnitine	LC/MS pos	35431		HMDB00378		0.74	1.43		0.1301	0.102213	< 0.001	0.0216104		0.803029	0.597374	1.04063	1.49246		100	100	100	100		Amino acid	Valine, leucine and isoleucine metabolism	2439	246.1	6426901	31023-25-3;
	205			isovalerylcarnitine	LC/MS pos	34407		HMDB00688		1.58	1.85		< 0.001	0.00130625	0.00659436	0.0773316		0.645043	1.02154	0.790492	1.46508		100	100	50	100		Amino acid	Valine, leucine and isoleucine metabolism	2533	246.2	6426851
	207			tiglyl carnitine	LC/MS pos	35428		HMDB02366		1	0.91		0.879981	0.386043	0.846255	0.783254		0.785402	0.784231	1.46929	1.34309		100	100	83.3333	100		Amino acid	Valine, leucine and isoleucine metabolism	2317	244.1		64191-86-2;
	213		Cysteine, methionine, SAM, taurine metabolism	cysteine	GC/MS	31453	C00097	HMDB00574		1.84	1.32		0.0106964	0.0176023	0.898845	0.805064		1.35531	2.49742	0.349034	0.46166		100	100	100	100		Amino acid	Cysteine, methionine, SAM, taurine metabolism	1560.1	218	58626419722	52-90-4;56-89-3;
	218			cystathionine	GC/MS	15705	C02291	HMDB00099		1.02	0.98		0.786907	0.356232	0.864902	0.790761		0.845427	0.859607	1.1799	1.15886		100	100	100	100		Amino acid	Cysteine, methionine, SAM, taurine metabolism	1979.6	218.1	4083111834	535-34-2;
	221			hypotaurine	GC/MS	590	C00519	HMDB00965		1.35	1.06		0.205211	0.139608	0.70348	0.754778		1.0528	1.42324	0.859553	0.913712		100	100	100	100		Amino acid	Cysteine, methionine, SAM, taurine metabolism	1598.5	188	107812	300-84-5;
	222			taurine	LC/MS pos	32975	C00245	HMDB00251		1.55	0.69		0.111189	0.0902677	0.0162379	0.119284		0.676933	1.0481	1.4849	1.02715		100	100	100	100		Amino acid	Cysteine, methionine, SAM, taurine metabolism	687	126.1	11234068592	107-35-7;
	224			S-adenosylhomocysteine (SAH)	LC/MS pos	39540	C00021	HMDB00939		0.94	0.87		0.817558	0.367376	0.174967	0.391543		0.917231	0.864836	1.30921	1.13674		100	100	100	100		Amino acid	Cysteine, methionine, SAM, taurine metabolism	1480	193.2		979-92-0;
	225			methionine	LC/MS pos	1302	C00073	HMDB00696		0.8	0.95		0.0612688	0.0596885	0.526622	0.65471		0.657044	0.527422	1.42815	1.35091		100	100	100	100		Amino acid	Cysteine, methionine, SAM, taurine metabolism	1252	150.1	69920876137	63-68-3;
	227			N-acetylmethionine	LC/MS neg	1589	C02712	HMDB11745		0.73	1.48		0.0254434	0.0329616	0.0358361	0.175425		0.858404	0.626272	1.09196	1.6132		100	100	100	100		Amino acid	Cysteine, methionine, SAM, taurine metabolism	1805	190.1	448580	65-82-7;
	240		Urea cycle; arginine-, proline-, metabolism	dimethylarginine (SDMA + ADMA)	LC/MS pos	36808	C03626	HMDB01539,HMDB03334		1.36	0.63		0.219645	0.147776	0.112314	0.306864		0.831508	1.13335	1.28986	0.809071		100	100	100	66.6667		Amino acid	Urea cycle; arginine-, proline-, metabolism	812	203.2	123831
	241			arginine	LC/MS pos	1638	C00062	HMDB00517		1	0.91		0.929451	0.395751	0.259318	0.474307		0.741092	0.741269	1.63679	1.49078		100	100	100	100		Amino acid	Urea cycle; arginine-, proline-, metabolism	650	175.2	5246487232	1119-34-2;
	244			ornithine	GC/MS	1493	C00077	HMDB03374		0.94	0.82		0.965066	0.403855	0.00598881	0.0773316		0.677903	0.637143	1.52985	1.24781		100	100	100	100		Amino acid	Urea cycle; arginine-, proline-, metabolism	1763.8	141.9	6262	3184-13-2;
	245			urea	GC/MS	1670	C00086	HMDB00294		1.41	0.9		0.0140062	0.0215901	0.19525	0.411607		0.715006	1.0046	1.17832	1.05526		100	100	100	100		Amino acid	Urea cycle; arginine-, proline-, metabolism	1223.9	171	117616150869	57-13-6;
	246			proline	LC/MS pos	1898	C00148	HMDB00162		1.06	0.96		0.638625	0.312326	0.470652	0.628346		0.733706	0.774246	1.22088	1.17493		100	100	100	100		Amino acid	Urea cycle; arginine-, proline-, metabolism	796	116.1	1457426971047	147-85-3;
	247			5-aminovalerate	LC/MS pos	18319	C00431	HMDB03355		1.27	1.68		0.308714	0.184284	0.273485	0.474307		0.879701	1.11496	0.981823	1.64515		100	100	100	100		Amino acid	Urea cycle; arginine-, proline-, metabolism	860	118.1	6992101138	660-88-8;
	259		Creatine metabolism	creatine	LC/MS pos	27718	C00300	HMDB00064		1.15	0.84		0.177956	0.125993	0.00765614	0.0817709		0.756579	0.871728	1.33834	1.11825		100	100	100	100		Amino acid	Creatine metabolism	758	132.1	586	57-00-1;
	266		Polyamine metabolism	5-methylthioadenosine (MTA)	LC/MS pos	1419	C00170	HMDB01173		0.8	0.94		0.658627	0.319542	0.409772	0.580024		0.840412	0.668173	1.10684	1.04536		100	100	100	100		Amino acid	Polyamine metabolism	2427	298.1	439176	2457-80-9;
	270			spermidine	LC/MS pos	485	C00315	HMDB01257		6.34	0.79		< 0.001	6.9275e-05	0.0127738	0.109922		0.504671	3.19713	1.17651	0.930368		100	100	100	100		Amino acid	Polyamine metabolism	533	146.2	1102	124-20-9;
	273			spermine	LC/MS pos	603	C00750	HMDB01256		2.31	1		0.00563712	0.010561				0.42408	0.979896	0.42408	0.42408		0	100	0	0		Amino acid	Polyamine metabolism	506	203.2	1103	71-44-3;
	275		Guanidino and acetamido metabolism	4-guanidinobutanoate	LC/MS pos	15681	C01035	HMDB03464		1.69	0.99		0.0010684	0.00255109	0.616456	0.724242		0.618432	1.04818	1.19619	1.18364		100	100	50	100		Amino acid	Guanidino and acetamido metabolism	1085	146.1	500	463-003;463-00-3;
	280		Glutathione metabolism	glutathione, reduced (GSH)	LC/MS pos	2127	C00051	HMDB00125		1.29	0.92		0.127016	0.101095	0.342062	0.534118		0.794169	1.02073	1.14855	1.05938		100	100	100	100		Amino acid	Glutathione metabolism	1274	308.1	124886	70-18-8;
	282			5-oxoproline	LC/MS neg	1494	C01879	HMDB00267		2.28	0.79		< 0.001	0.00143743	0.180323	0.397948		0.72371	1.64901	1.10326	0.8735		100	100	100	100		Amino acid	Glutathione metabolism	744	128.2	7405	98-79-3;
	283			glutathione, oxidized (GSSG)	LC/MS pos	27727	C00127	HMDB03337		0.91	1.29		0.402229	0.218669	0.0919261	0.280517		1.10918	1.00503	0.82254	1.06265		100	100	100	100		Amino acid	Glutathione metabolism	1535	613.1	6535911215652	103239-24-3;
	284			cysteine-glutathione disulfide	LC/MS pos	35159		HMDB00656		1.56	1.01		0.00649553	0.0118008	0.732495	0.766539		0.59856	0.933275	1.26821	1.28633		100	100	100	100		Amino acid	Glutathione metabolism	821	427.1	4247235	13081-14-6;
	325	Peptide	Dipeptide	aspartylphenylalanine	LC/MS pos	22175		HMDB00706		0.25	3.28		< 0.001	0.00210633	0.0731064	0.245397		1.42393	0.349534	0.641549	2.10735		100	66.6667	16.6667	83.3333		Peptide	Dipeptide	2538	281.1	93078	13433-09-5;
	330.1			prolylglycine	LC/MS pos	40703				0.59	1.83		0.0226413	0.0306352	0.0435331	0.186396		0.674298	0.400613	0.793582	1.45333		100	50	50	100		Peptide	Dipeptide	875	173.1	74080766426709	2578-57-6;
	339			pro-hydroxy-pro	LC/MS pos	35127		HMDB06695		0.76	1.07		0.123637	0.0997084	0.663388	0.731812		1.00098	0.757395	1.16609	1.25286		100	100	66.6667	83.3333		Peptide	Dipeptide	960	229.2	11673055	18684-24-7;
	346			cysteinylglycine	GC/MS	35637	C01419	HMDB00078		1.15	1		0.346146	0.199774	0.83058	0.783254		1.17352	1.3486	0.833889	0.831656		100	100	100	100		Peptide	Dipeptide	1763	257	65270	19246-18-5;
	360			aspartylleucine	LC/MS pos	40068				0.17	1.57		< 0.001	0.00106405	0.49329	0.647532		1.43245	0.249497	1.48399	2.33061		100	100	100	100		Peptide	Dipeptide	2310	247.2	332962	3062-14-4;
	366			isoleucylglycine	LC/MS pos	40008				0.62	1.24		0.0151695	0.0222564	0.435978	0.604622		0.891441	0.554312	1.8	2.23109		100	100	83.3333	100		Peptide	Dipeptide	1732	189.2	342532	868-28-0;
	378			leucylglycine	LC/MS pos	40045				1.22	1.07		0.357596	0.204444	0.396092	0.567497		0.603468	0.736552	2.12799	2.26733		100	100	50	100		Peptide	Dipeptide	1800	189.2	79070	686-50-0;
	402		gamma-glutamyl	gamma-glutamylvaline	LC/MS pos	32393		HMDB11172		1.1	0.48		0.565332	0.283308	0.0707635	0.243863		0.869902	0.955033	1.5158	0.727341		83.3333	100	66.6667	33.3333		Peptide	gamma-glutamyl	2040	247.2		2746-34-1;
	404			gamma-glutamylleucine	LC/MS pos	18369		HMDB11171		1.29	0.81		0.111039	0.0902677	0.551875	0.671886		0.708089	0.912979	1.34981	1.09303		100	100	83.3333	83.3333		Peptide	gamma-glutamyl	2744	261.2	151023	2566-39-4;
	405			gamma-glutamylisoleucine*	LC/MS pos	34456		HMDB11170		1.49	0.89		0.0279449	0.0358213	0.94724	0.808011		0.623199	0.929247	1.52489	1.35882		83.3333	100	66.6667	83.3333		Peptide	gamma-glutamyl	2644	261.2
	406			gamma-glutamylcysteine	LC/MS pos	1778	C00669	HMDB01049		2.43	0.71		< 0.001	0.000854313	0.0226528	0.140072		0.381158	0.926817	1.56376	1.11153		100	100	100	100		Peptide	gamma-glutamyl	1274	251.1	842	636-58-8;
	409			gamma-glutamylglutamate	LC/MS pos	36738				3.1	0.53		< 0.001	6.49678e-05	0.0313543	0.163718		0.330351	1.02542	1.7731	0.937715		100	100	100	100		Peptide	gamma-glutamyl	1036	277.1	92865	1116-22-9;
	414			gamma-glutamylthreonine*	LC/MS pos	33364				1.86	0.9		< 0.001	0.00241975	0.845738	0.783254		0.536596	0.998857	1.04249	0.942101		83.3333	100	66.6667	66.6667		Peptide	gamma-glutamyl	977	249.1		5652-48-2;
	455	Carbohydrate	Aminosugars metabolism	N-acetylneuraminate	LC/MS pos	32377	C00270	HMDB00230		1.23	1		0.0181406	0.0259894	0.911959	0.805511		0.959782	1.17865	0.970497	0.975313		100	100	100	100		Carbohydrate	Aminosugars metabolism	787	310		131-48-6;
	457			Isobar: UDP-acetylglucosamine, UDP-acetylgalactosamine	LC/MS pos	38673				0.79	0.81		0.133645	0.103661	0.218748	0.439309		1.36419	1.0815	0.87829	0.712747		100	100	100	100		Carbohydrate	Aminosugars metabolism	963	607.7
	472		Fructose, mannose, galactose, starch, and sucrose metabolism	fructose	GC/MS	31266	C00095	HMDB00660		0.24	2.28		0.0569113	0.0568068	0.0716115	0.243863		0.75514	0.181016	0.805158	1.83212		83.3333	66.6667	50	100		Carbohydrate	Fructose, mannose, galactose, starch, and sucrose metabolism	1762.7	204	5984	57-48-7;
	495			sorbitol	GC/MS	15053	C00794	HMDB00247		0.18	1.39		0.0478817	0.0511477	0.24498	0.460534		0.276244	0.0485846	0.917448	1.27978		66.6667	16.6667	83.3333	100		Carbohydrate	Fructose, mannose, galactose, starch, and sucrose metabolism	1843	319.1	107428	6706-59-8;
	519		Glycolysis, gluconeogenesis, pyruvate metabolism	glucose-6-phosphate (G6P)	GC/MS	31260	C00668	HMDB01401		0.28	2.35		0.0231886	0.0310309	0.213078	0.43161		1.52353	0.422549	1.51056	3.55246		100	100	100	100		Carbohydrate	Glycolysis, gluconeogenesis, pyruvate metabolism	2042.7	387.2		103192-55-8;
	521			glucose	GC/MS	38507	C00293	HMDB00122		0.59	1.94		0.689768	0.32557	0.343244	0.534118		0.593592	0.351277	1.60693	3.12395		100	100	100	100		Carbohydrate	Glycolysis, gluconeogenesis, pyruvate metabolism	1866.8	204.1	79025	50-99-7;
	527			Isobar: fructose 1,6-diphosphate, glucose 1,6-diphosphate, myo-inositol 1,4 or 1,3-diphosphate	LC/MS neg	36984				0.8	0.96		0.28635	0.176114	0.737277	0.766539		0.509709	0.410199	2.83134	2.71219		100	100	100	100		Carbohydrate	Glycolysis, gluconeogenesis, pyruvate metabolism	572	339
	529			3-phosphoglycerate	GC/MS	1414	C00597	HMDB00807		0.48	1		0.317135	0.187341	0.995997	0.818283		0.653426	0.31376	1.29281	1.29755		100	100	100	100		Carbohydrate	Glycolysis, gluconeogenesis, pyruvate metabolism	1754	299		80731-10-8;
	531			dihydroxyacetone phosphate (DHAP)	GC/MS	15522	C00111	HMDB01473		1	1.26				0.85715	0.786735		0.101953	0.101953	1.01978	1.28722		16.6667	0	100	83.3333		Carbohydrate	Glycolysis, gluconeogenesis, pyruvate metabolism	1737	315.1	4643300	102783-56-2;
	536			lactate	GC/MS	527	C00186	HMDB00190		0.77	0.72		0.0447498	0.0483001	0.166792	0.376838		1.00091	0.767384	1.40269	1.00296		100	100	100	100		Carbohydrate	Glycolysis, gluconeogenesis, pyruvate metabolism	1102.8	116.9	612	79-33-4;
	545		Nucleotide sugars, pentose metabolism	6-phosphogluconate	GC/MS	15442	C00345	HMDB01316		0.29	3.6		0.19523	0.135082	0.137379	0.339789		1.3558	0.395201	0.64554	2.32524		66.6667	16.6667	33.3333	83.3333		Carbohydrate	Nucleotide sugars, pentose metabolism	2060.4	387.2	91493	921-62-0;53411-70-4;
	548			ribitol	GC/MS	15772	C00474	HMDB00508		0.66	1.04		0.23158	0.153085	0.820737	0.783254		1.38924	0.920099	1.0794	1.12343		100	100	100	100		Carbohydrate	Nucleotide sugars, pentose metabolism	1692.4	217		488-81-3;
	551			sedoheptulose-7-phosphate	GC/MS	35649	C05382	HMDB01068		0.52	13.27		0.0845022	0.0767936	0.0944662	0.280971		1.17952	0.613967	0.189326	2.51253		100	66.6667	0	66.6667		Carbohydrate	Nucleotide sugars, pentose metabolism	2070	691.35	616	2646-35-7;
	554			ribose	GC/MS	12080	C00121	HMDB00283		0.39	1.72		0.0413447	0.0461907	0.00691138	0.0773316		1.19169	0.468391	1.23312	2.12334		100	100	100	100		Carbohydrate	Nucleotide sugars, pentose metabolism	1639.2	204	5311110	50-69-1;
	557			ribose 5-phosphate	GC/MS	561	C00117	HMDB00618		0.38	1.44		< 0.001	0.00155471	0.185695	0.4003		0.445272	0.168646	1.19015	1.7086		100	50	83.3333	100		Carbohydrate	Nucleotide sugars, pentose metabolism	1928.4	315.1	447634	18265-46-8;108321-05-7;
	559			ribulose	GC/MS	35855	C00309	HMDB00621,HMDB03371		0.33	2.47		0.0247144	0.0323615	0.2421	0.460534		1.05788	0.352176	0.454392	1.12155		83.3333	50	16.6667	50		Carbohydrate	Nucleotide sugars, pentose metabolism	1662	306.1	79021	488-84-6;
	561			Isobar: ribulose 5-phosphate, xylulose 5-phosphate	GC/MS	37288				0.29	1.09		0.00250485	0.00544699	0.44724	0.611751		0.548215	0.15795	1.8278	1.99334		100	83.3333	100	100		Carbohydrate	Nucleotide sugars, pentose metabolism	1935	357.2
	563			UDP-glucuronate	LC/MS neg	2763	C00167	HMDB00935		1.3	0.97		0.0178273	0.0258445	0.624755	0.725149		1.00538	1.30364	0.959507	0.933592		100	100	100	100		Carbohydrate	Nucleotide sugars, pentose metabolism	594	579.1	17473	28053-08-9;63700-19-6;
	565			xylitol	GC/MS	4966	C00379	HMDB00568		0.43	1		0.233822	0.153085				1.49005	0.639579	0.635932	0.635932		50	16.6667	0	0		Carbohydrate	Nucleotide sugars, pentose metabolism	1677.6	307.2	6912	87-99-0;
	579	Energy	Krebs cycle	citrate	GC/MS	1564	C00158	HMDB00094		1.36	1.18		0.0325383	0.0392315	0.290146	0.48908		0.625683	0.848599	1.19208	1.40194		100	100	100	100		Energy	Krebs cycle	1763.4	273.1	311	77-92-9;
	590			succinate	GC/MS	1437	C00042	HMDB00254		1.65	0.79		0.0207531	0.0283959	0.35147	0.536761		0.631615	1.04235	1.51156	1.19877		100	100	100	100		Energy	Krebs cycle	1348	247	1110	110-15-6;
	594			fumarate	GC/MS	1643	C00122	HMDB00134		1.31	0.83		0.00223158	0.00502866	0.316072	0.508705		0.731611	0.961406	1.49109	1.24464		100	100	100	100		Energy	Krebs cycle	1382.1	245		100-17-8;
	598			malate	GC/MS	1303	C00149	HMDB00156		0.4	0.98		0.146631	0.110907	0.729828	0.766539		0.589588	0.23681	1.38531	1.35164		100	100	100	100		Energy	Krebs cycle	1502	233	525	6915-15-7;
	602		Oxidative phosphorylation	phosphate	GC/MS	11438	C00009	HMDB01429		1.14	0.86		0.0633551	0.060749	0.141256	0.345454		0.601135	0.687463	1.70701	1.46097		100	100	100	100		Energy	Oxidative phosphorylation	1307.7	298.9	1061	7664-38-2 ;
	603			pyrophosphate (PPi)	GC/MS	2078	C00013	HMDB00250		0.77	1.16		0.684573	0.324376	0.757355	0.77655		1.47404	1.12913	0.997297	1.15713		100	100	100	83.3333		Energy	Oxidative phosphorylation	1642.3	451	644102	1466-09-3;
	604	Lipid	Essential fatty acid	linoleate (18:2n6)	LC/MS neg	1105	C01595	HMDB00673		1.72	1.18		0.0206367	0.0283959	0.970088	0.808011		0.551833	0.94694	1.26535	1.49139		100	100	100	100		Lipid	Essential fatty acid	5533	279.3	5280450	60-33-3;
	609			dihomo-linolenate (20:3n3 or n6)	LC/MS neg	35718	C03242	HMDB02925		1.68	2.16		0.0332772	0.039729	0.511506	0.648849		0.599924	1.00772	1.18819	2.56253		100	100	100	100		Lipid	Essential fatty acid	5600	305.4	5312529
	611			docosapentaenoate (n3 DPA; 22:5n3)	LC/MS neg	32504	C16513	HMDB01976		1.13	1.46		0.4686	0.245049	0.634083	0.730069		0.774768	0.874108	1.42009	2.0765		100	100	100	100		Lipid	Essential fatty acid	5574	329.4		2234-74-4 ;
	612			docosapentaenoate (n6 DPA; 22:5n6)	LC/MS neg	37478	C06429	HMDB13123		1.05	1.59		0.829986	0.371357	0.688838	0.74588		0.873938	0.918424	1.67893	2.66496		100	100	100	100		Lipid	Essential fatty acid	5625	329.4	6441454	25182-74-5;
	613			docosahexaenoate (DHA; 22:6n3)	LC/MS neg	19323	C06429	HMDB02183		1.25	1.23		0.143987	0.110277	0.962808	0.808011		0.736841	0.923345	1.45216	1.77972		100	100	100	100		Lipid	Essential fatty acid	5518	327.3	445580	6217-54-5;
	618		Medium chain fatty acid	caproate (6:0)	LC/MS neg	32489	C01585	HMDB00535		3.86	1.19		< 0.001	0.000551781	0.363217	0.536761		0.426031	1.6431	0.365399	0.434406		50	100	0	16.6667		Lipid	Medium chain fatty acid	2766	115.2	8892	142-62-1;
	620			caprylate (8:0)	LC/MS neg	32492	C06423	HMDB00482		1.07	0.95		0.765371	0.351712	0.847851	0.783254		0.878859	0.943508	1.57047	1.49194		100	100	66.6667	66.6667		Lipid	Medium chain fatty acid	4367	143.2	379	124-07-2;
	621			pelargonate (9:0)	LC/MS neg	12035	C01601	HMDB00847		1.16	0.89		0.164436	0.121359	0.23316	0.45698		0.644952	0.746995	1.37422	1.22408		100	100	100	100		Lipid	Medium chain fatty acid	4847	157.2	5461016	112-05-0;
	625			laurate (12:0)	LC/MS neg	1645	C02679	HMDB00638		1.05	0.8		0.629004	0.309404	0.0452167	0.186396		0.668875	0.701978	1.56889	1.26119		100	100	100	100		Lipid	Medium chain fatty acid	5288	199.3	3893	143-07-7;
	629		Long chain fatty acid	myristate (14:0)	LC/MS neg	1365	C06424	HMDB00806		1.17	0.84		0.236789	0.154199	0.0650033	0.239686		0.624849	0.730373	1.47251	1.23853		100	100	100	100		Lipid	Long chain fatty acid	5439	227.3	11005	544-63-8;
	631			pentadecanoate (15:0)	LC/MS neg	1361	C16537	HMDB00826		1.03	0.78		0.700991	0.328323	0.00663813	0.0773316		0.591101	0.609806	1.49787	1.17471		100	100	100	100		Lipid	Long chain fatty acid	5522	241.3	13849	1002-84-2;
	632			palmitate (16:0)	LC/MS neg	1336	C00249	HMDB00220		1.2	0.85		0.148731	0.111801	0.0609012	0.230805		0.553078	0.666267	1.57594	1.34115		100	100	100	100		Lipid	Long chain fatty acid	5619	255.3	985	57-10-3;
	633			palmitoleate (16:1n7)	LC/MS neg	33447	C08362	HMDB03229		1.57	1.07		0.0307995	0.0378356	0.825674	0.783254		0.594173	0.934152	1.24235	1.32371		100	100	100	100		Lipid	Long chain fatty acid	5477	253.3	445638	373-49-9;
	635			margarate (17:0)	LC/MS neg	1121		HMDB02259		1.26	0.85		0.129303	0.102213	0.0708646	0.243863		0.553417	0.694911	1.67069	1.42342		100	100	100	100		Lipid	Long chain fatty acid	5733	269.3	10465	506-12-7;
	636			10-heptadecenoate (17:1n7)	LC/MS neg	33971				1.56	1.06		0.0306692	0.0378356	0.911688	0.805511		0.602904	0.942325	1.2536	1.33463		100	100	100	100		Lipid	Long chain fatty acid	5558	267.3	5312435	29743-97-3;
	639			oleate (18:1n9)	GC/MS	1359	C00712	HMDB00207		1.19	0.88		0.0875425	0.0783865	0.335068	0.528395		0.761176	0.905004	1.45523	1.28377		100	100	100	100		Lipid	Long chain fatty acid	1984.4	339.2	445639	112-80-1;
	641			cis-vaccenate (18:1n7)	GC/MS	33970	C08367			1.1	0.82		0.335666	0.195579	0.202247	0.416859		0.829384	0.915786	1.62829	1.32865		100	100	100	100		Lipid	Long chain fatty acid	1987	339.3	5282761	693-72-1;
	647			nonadecanoate (19:0)	LC/MS neg	1356	C16535	HMDB00772		1.1	0.92		0.53978	0.272748	0.453008	0.611751		0.602076	0.661926	1.51168	1.38684		100	100	100	100		Lipid	Long chain fatty acid	6073	297.3	12591	646-30-0;
	648			10-nonadecenoate (19:1n9)	LC/MS neg	33972				1.35	1.05		0.0864034	0.0779397	0.897029	0.805064		0.627448	0.849424	1.39458	1.46902		100	100	100	100		Lipid	Long chain fatty acid	5775	295.4	5312513	73033-09-7;
	653			eicosenoate (20:1n9 or 11)	LC/MS neg	33587		HMDB02231		1.18	1.01		0.259726	0.166465	0.821698	0.783254		0.76898	0.904487	1.23437	1.24062		100	100	100	100		Lipid	Long chain fatty acid	5955	309.4
	655			dihomo-linoleate (20:2n6)	LC/MS neg	17805	C16525			1.34	1.37		0.141671	0.109191	0.842216	0.783254		0.679014	0.907454	1.28926	1.76902		100	100	100	100		Lipid	Long chain fatty acid	5722	307.3	6439848	2091-39-6;
	658			mead acid (20:3n9)	LC/MS neg	35174		HMDB10378		1.15	1.89		0.386714	0.214057	0.538476	0.662436		0.847389	0.973158	1.35123	2.55989		100	100	100	100		Lipid	Long chain fatty acid	5642	305.4	5312531	20590-32-3;
	659			arachidonate (20:4n6)	LC/MS neg	1110	C00219	HMDB01043		1.68	2.01		0.0145145	0.0218212	0.589597	0.706823		0.629059	1.05496	1.16611	2.34812		100	100	100	100		Lipid	Long chain fatty acid	5525	303.4	444899	506-32-1;
	663			docosadienoate (22:2n6)	LC/MS neg	32415	C16533			1.04	1.24		0.628572	0.309404	0.275959	0.474307		0.899577	0.938095	1.02081	1.26241		100	100	100	100		Lipid	Long chain fatty acid	6017	335.4	5282807	7370-49-2 ;
	692		Fatty acid, monohydroxy	4-hydroxybutyrate (GHB)	GC/MS	34585	C00989	HMDB00710		4.05	0.66		< 0.001	0.000238867	0.291404	0.48908		0.392329	1.58868	0.97734	0.646074		100	100	83.3333	83.3333		Lipid	Fatty acid, monohydroxy	1277	233.1	10413	502-85-2;
	704			2-hydroxystearate	LC/MS neg	17945	C03045			0.99	0.97		0.890126	0.386043	0.720769	0.762877		1.70324	1.67824	0.802951	0.780991		100	100	100	100		Lipid	Fatty acid, monohydroxy	5705	299.4	69417	629-22-1;
	706			2-hydroxypalmitate	LC/MS neg	35675				0.99	0.95		0.868085	0.384407	0.637733	0.730069		1.15804	1.14338	0.799389	0.757078		100	100	100	100		Lipid	Fatty acid, monohydroxy	5508	271.3	92836	764-67-0;
	733		Fatty acid, amide	stearamide	GC/MS	37487	C13846			1.83	1.24		0.0442227	0.0483001	0.363217	0.536761		0.834859	1.52433	0.735809	0.913441		83.3333	83.3333	0	16.6667		Lipid	Fatty acid, amide	2071	131	31292	124-26-5;
	742		Fatty acid, branched	13-methylmyristic acid	LC/MS neg	38293				0.99	0.92		0.935475	0.395997	0.0101802	0.0956817		0.588191	0.582776	1.39557	1.28129		100	100	100	100		Lipid	Fatty acid, branched	5498	241.3	151014	2485-71-4;
	744			15-methylpalmitate (isobar with 2-methylpalmitate)	LC/MS neg	38768				1.1	0.89		0.390608	0.215234	0.085577	0.264579		0.552812	0.60869	1.52265	1.36071		100	100	100	100		Lipid	Fatty acid, branched	5698	269.4
	746			17-methylstearate	LC/MS neg	38296				0.88	0.95		0.600617	0.299757	0.594018	0.708508		0.906186	0.797231	1.58061	1.50649		100	100	100	100		Lipid	Fatty acid, branched	5987	297.4	3083779	2724-59-6;
	809		Fatty acid metabolism (also BCAA metabolism)	propionylcarnitine	LC/MS pos	32452	C03017	HMDB00824		1.88	0.99		< 0.001	0.000411741	0.770041	0.77655		0.451127	0.849509	1.41298	1.39802		100	100	100	100		Lipid	Fatty acid metabolism (also BCAA metabolism)	1589	218.2	107738	17298-37-2 ;
	811			butyrylcarnitine	LC/MS pos	32412				0.93	0.91		0.681232	0.324054	0.35552	0.536761		0.666863	0.618403	1.57626	1.43517		100	100	100	100		Lipid	Fatty acid metabolism (also BCAA metabolism)	2007	232.2	213144	25576-40-3;
	819		Carnitine metabolism	deoxycarnitine	LC/MS pos	36747	C01181	HMDB01161		1.28	1.03		0.095401	0.0823442	0.871147	0.793384		0.831533	1.06724	1.07376	1.10135		100	100	100	100		Lipid	Carnitine metabolism	759	146.1	725	6249-56-5;
	820			carnitine	LC/MS pos	15500				1.02	1.18		0.680158	0.324054	0.486626	0.643518		1.02441	1.04444	0.967647	1.14043		100	100	100	100		Lipid	Carnitine metabolism	702	162.2	10917	461-05-2;
	821			3-dehydrocarnitine*	LC/MS pos	32654	C02636	HMDB12154		1.26	1.19		0.161389	0.119837	0.449607	0.611751		0.805095	1.01791	1.15783	1.37221		100	100	100	100		Lipid	Carnitine metabolism	1020	160.2	6991982	10457-99-5;
	822			acetylcarnitine	LC/MS pos	32198	C02571	HMDB00201		1.84	0.79		0.014205	0.0216228	0.233382	0.45698		0.681255	1.25405	1.1205	0.883967		100	100	100	100		Lipid	Carnitine metabolism	1203	204.2	7045767	5080-50-2;
	823			hexanoylcarnitine	LC/MS pos	32328	C01585	HMDB00705		1.01	0.96		0.742453	0.342473	0.928481	0.805511		0.854421	0.861459	1.10094	1.05381		100	100	100	100		Lipid	Carnitine metabolism	3174	260.2	6426853	6920-35-0;
	833			palmitoylcarnitine	LC/MS pos	22189				0.09	1.11		< 0.001	0.000244961	0.975678	0.808011		2.59669	0.223982	0.86237	0.957258		100	83.3333	100	100		Lipid	Carnitine metabolism	5179	400.4	461	6865-14-1;
	875		Glycerolipid metabolism	choline phosphate	LC/MS pos	34396				1.34	0.78		0.062671	0.06057	0.0344348	0.172152		0.645452	0.868043	1.62949	1.27771		100	100	100	100		Lipid	Glycerolipid metabolism	695	184.1	135437	72556-74-2;
	877			phosphoethanolamine	GC/MS	12102	C00346	HMDB00224		1.21	1.05		0.300288	0.18193	0.850024	0.783254		0.864635	1.04191	0.834563	0.874394		100	100	50	50		Lipid	Glycerolipid metabolism	1577.3	299.1	52323241015	1071-23-4;
	881			choline	LC/MS pos	15506				1.61	0.7		0.0147121	0.0218486	0.0442814	0.186396		0.754153	1.217	1.42587	1.00358		100	100	100	100		Lipid	Glycerolipid metabolism	674	104.2	170746	67-48-1;
	882			glycerol 3-phosphate (G3P)	GC/MS	15365	C00093	HMDB00126		1.01	0.84		0.737839	0.341639	0.207192	0.423338		0.970437	0.983166	1.151	0.961174		100	100	100	100		Lipid	Glycerolipid metabolism	1719.7	357.1	754	29849-82-9;
	883			glycerophosphorylcholine (GPC)	LC/MS pos	15990	C00670	HMDB00086		0.95	0.67		0.448979	0.237717	0.00873148	0.0892014		0.807806	0.763919	2.25854	1.50657		100	100	100	100		Lipid	Glycerolipid metabolism	694	258.1	657272	28319-77-9;
	886			cytidine 5'-diphosphocholine	LC/MS pos	34418				0.83	0.86		0.479932	0.249761	0.304048	0.503112		1.18654	0.985084	1.12504	0.962753		100	100	100	100		Lipid	Glycerolipid metabolism	777	489.1		33818-15-4;
	890		Inositol metabolism	myo-inositol	GC/MS	19934	C00137	HMDB00211		1.21	1.14		0.279419	0.175394	0.244997	0.460534		1.0154	1.22512	0.887104	1.00989		100	100	100	100		Lipid	Inositol metabolism	1924.9	217		87-89-8;
	893			inositol 1-phosphate (I1P)	GC/MS	1481		HMDB00213		1.77	0.94		0.00125033	0.00287283	0.652318	0.730069		0.759723	1.3418	1.03141	0.972617		100	100	100	100		Lipid	Inositol metabolism	2057.8	318.1		106032-59-1;
	898			scyllo-inositol	GC/MS	32379	C06153	HMDB06088		1.42	1.27		0.0971781	0.0827549	0.131319	0.33539		0.908344	1.28593	0.862464	1.092		100	100	83.3333	100		Lipid	Inositol metabolism	1893.8	318.2		488-59-5;
	909		Lysolipid	1-palmitoylglycerophosphoethanolamine	LC/MS neg	35631		HMDB11503		1.14	1.57		0.242642	0.15717	0.0207649	0.135531		1.04965	1.19617	0.681515	1.07086		100	100	66.6667	100		Lipid	Lysolipid	5940	452.3	9547069
	910			2-palmitoylglycerophosphoethanolamine*	LC/MS pos	35684				0.04	2.96		< 0.001	5.02404e-05	0.0265416	0.152109		1.79802	0.0722342	0.382989	1.13552		100	33.3333	66.6667	100		Lipid	Lysolipid	5598	454.2
	912			2-palmitoleoylglycerophosphoethanolamine*	LC/MS pos	34871				0.12	3.57		< 0.001	0.00237463	0.00103864	0.0244048		1.5975	0.195834	0.325795	1.16169		100	33.3333	33.3333	100		Lipid	Lysolipid	5487	452.1
	914			1-stearoylglycerophosphoethanolamine	LC/MS pos	34416		HMDB11130		0.1	4.97		< 0.001	5.02404e-05	< 0.001	0.0173997		1.53623	0.153299	0.208396	1.03623		100	33.3333	33.3333	100		Lipid	Lysolipid	5842	482.3	9547068	69747-55-3;
	915			1-oleoylglycerophosphoethanolamine	LC/MS neg	35628		HMDB11506		1.26	2.36		0.0363483	0.0421557	0.198234	0.412203		1.08033	1.35728	0.632902	1.49665		100	100	100	100		Lipid	Lysolipid	5928	478.3	9547071
	916			2-oleoylglycerophosphoethanolamine*	LC/MS pos	35683				0.03	2.88		< 0.001	3.54561e-05	< 0.001	0.0173997		2.26843	0.0733475	0.56474	1.62373		100	66.6667	100	100		Lipid	Lysolipid	5625	480.2
	919			1-arachidonoylglycerophosphoethanolamine*	LC/MS neg	35186		HMDB11517		0.98	1.37		0.950332	0.399947	0.262583	0.474307		1.00789	0.984975	0.931141	1.27866		100	100	83.3333	100		Lipid	Lysolipid	5731	500.3
	920			2-arachidonoylglycerophosphoethanolamine*	LC/MS pos	34656				0.04	2.49		< 0.001	0.000126165	0.00176598	0.0319193		1.30742	0.0463852	0.633612	1.57724		100	83.3333	100	100		Lipid	Lysolipid	5525	502.3
	922			2-docosapentaenoylglycerophosphoethanolamine*	LC/MS pos	34875				0.04	2.46		< 0.001	5.02404e-05	0.0157353	0.119284		1.57704	0.065316	0.636076	1.56663		100	66.6667	100	100		Lipid	Lysolipid	5548	528.2
	923			2-docosahexaenoylglycerophosphoethanolamine*	LC/MS pos	34258				0.05	2.56		< 0.001	5.02404e-05	0.00167091	0.0319193		1.28443	0.0623951	0.741851	1.89809		100	83.3333	100	100		Lipid	Lysolipid	5512	526.2
	925			1-stearoylglycerophosphoglycerol	LC/MS neg	34437				1.61	1.3		0.107278	0.0888703	0.389449	0.563633		0.573469	0.925362	0.651229	0.84968		66.6667	83.3333	16.6667	50		Lipid	Lysolipid	5826	511.4
	926			1-myristoylglycerophosphocholine	LC/MS pos	35626		HMDB10379		0.24	3.16		0.00737429	0.012648	0.0257065	0.151006		1.16985	0.278148	0.278148	0.878971		100	0	0	83.3333		Lipid	Lysolipid	5481	468.3	460604	20559-16-4;
	927			2-myristoylglycerophosphocholine*	LC/MS pos	35681				0.06	2.25		< 0.001	0.000544024	0.0164123	0.119284		3.07914	0.184689	0.570861	1.28216		100	16.6667	83.3333	100		Lipid	Lysolipid	5450	468.3
	929			1-palmitoylglycerophosphocholine	LC/MS pos	33955				0.05	3.08		< 0.001	0.000345938	< 0.001	0.0173997		2.94619	0.141401	0.686679	2.11487		100	100	100	100		Lipid	Lysolipid	5671	496.4	86554	17364-16-8;
	930			2-palmitoylglycerophosphocholine*	LC/MS pos	35253				0.02	3.17		< 0.001	3.54561e-05	< 0.001	0.0173997		1.85553	0.0354393	0.471256	1.49396		100	50	100	100		Lipid	Lysolipid	5604	496.3
	931			1-palmitoleoylglycerophosphocholine*	LC/MS pos	33230				0.11	2.08		< 0.001	0.000423188	0.525976	0.65471		2.3141	0.25282	0.478007	0.994382		100	66.6667	50	50		Lipid	Lysolipid	5524	494.3
	932			2-palmitoleoylglycerophosphocholine*	LC/MS pos	35819				0.03	3.52		< 0.001	5.02404e-05	0.00124826	0.0266638		3.48296	0.108955	0.67737	2.38212		100	100	100	100		Lipid	Lysolipid	5482	494.3
	934			1-stearoylglycerophosphocholine	LC/MS pos	33961				0.1	2.8		< 0.001	5.02404e-05	< 0.001	0.0222752		1.5517	0.15039	0.437327	1.22657		100	33.3333	100	100		Lipid	Lysolipid	5844	524.4	497299	19420-57-6;
	936			1-oleoylglycerophosphocholine	LC/MS pos	33960				0.04	4.33		< 0.001	5.02404e-05	< 0.001	0.0052905		4.18993	0.147913	0.512348	2.22014		100	100	100	100		Lipid	Lysolipid	5700	522.4	16081932	19420-56-5;
	937			2-oleoylglycerophosphocholine*	LC/MS pos	35254				0.02	3.99		< 0.001	9.58136e-05	< 0.001	0.0052905		3.00379	0.0571461	0.48876	1.95036		100	66.6667	100	100		Lipid	Lysolipid	5640	522.4
	939			2-linoleoylglycerophosphocholine*	LC/MS pos	35257				0.28	2.8		0.00712542	0.0123958	0.0322357	0.164661		1.11333	0.310294	0.310294	0.869565		100	0	0	66.6667		Lipid	Lysolipid	5544	520.4
	945			2-arachidonoylglycerophosphocholine*	LC/MS pos	35256				0.09	3.19		< 0.001	0.000441466	< 0.001	0.0173997		1.04019	0.090629	0.534872	1.7071		100	16.6667	100	100		Lipid	Lysolipid	5524	544.3
	947			2-docosapentaenoylglycerophosphocholine*	LC/MS pos	37366				0.16	3.38		< 0.001	0.000270233	0.0167527	0.119284		1.13272	0.178174	0.224213	0.757808		100	33.3333	16.6667	83.3333		Lipid	Lysolipid	5532	570.3
	949			2-docosahexaenoylglycerophosphocholine*	LC/MS pos	35883				0.21	1.59		0.00101404	0.00246972	0.136985	0.339789		0.713065	0.149816	1.00237	1.59629		100	33.3333	83.3333	100		Lipid	Lysolipid	5507	568.3
	951			1-palmitoylglycerophosphoinositol*	LC/MS neg	35305				1.5	2.6		0.0960195	0.0823442	0.0575297	0.229114		0.581881	0.87128	0.840847	2.18371		100	100	66.6667	100		Lipid	Lysolipid	5573	571.3
	954			1-stearoylglycerophosphoinositol	LC/MS neg	19324				1.38	2.18		0.101967	0.0862303	0.118383	0.317407		0.78511	1.08485	0.930404	2.02436		100	100	100	100		Lipid	Lysolipid	5800	599.4
	956			1-oleoylglycerophosphoinositol*	LC/MS neg	36602				1.67	2.23		0.0539271	0.0551851	0.270697	0.474307		0.675414	1.12916	0.909427	2.03124		100	100	66.6667	100		Lipid	Lysolipid	5577	597.4
	961			2-oleoylglycerophosphoinositol*	LC/MS neg	37232				1.47	2.19		0.105927	0.0883517	0.516385	0.648849		0.664012	0.978601	0.636752	1.39346		100	100	33.3333	50		Lipid	Lysolipid	5571	597.5
	964			1-palmitoylplasmenylethanolamine*	LC/MS neg	39270				1.05	1.17		0.936532	0.395997	0.768848	0.77655		1.0258	1.07715	0.835317	0.981156		100	100	100	100		Lipid	Lysolipid	6153	436.4
	972		Monoacylglycerol	1-stearoylglycerol (1-monostearin)	GC/MS	21188	D01947			1	0.57		0.885415	0.386043	0.0239159	0.14409		0.241535	0.240355	3.66833	2.09187		100	100	100	100		Lipid	Monoacylglycerol	2186.6	399.4	24699	123-94-4;
	993		Sphingolipid	sphinganine	LC/MS pos	17769	C00836	HMDB00269		0.14	2.43		< 0.001	0.000412253	0.00604942	0.0773316		2.75872	0.390746	0.457715	1.11419		100	50	33.3333	100		Lipid	Sphingolipid	5175	302.3	3126	3102-56-5;
	995			sphingosine	LC/MS pos	17747	C00319	HMDB00252		0.05	2.04		< 0.001	8.44701e-05	0.0297801	0.161268		3.42398	0.17604	0.662305	1.34881		100	66.6667	100	100		Lipid	Sphingolipid	5197	300.2	5353955	123-78-4;
	1004			palmitoyl sphingomyelin	GC/MS	37506				1.08	1.12		0.219447	0.147776	0.265647	0.474307		0.97698	1.05477	0.869961	0.970113		100	100	100	100		Lipid	Sphingolipid	2524	311.3	9939941
	1020		Sterol/Steroid	cholesterol	GC/MS	63	C00187	HMDB00067		1.09	0.91		0.184827	0.130101	0.123019	0.323949		0.799795	0.868236	1.27589	1.15861		100	100	100	100		Lipid	Sterol/Steroid	2316.9	329.3	6432564	57-88-5;
	1023			7-alpha-hydroxycholesterol	GC/MS	35692	C03594	HMDB01496		0.73	0.9		0.4326	0.230045	0.541828	0.663089		1.69233	1.22737	0.830997	0.747097		100	100	100	100		Lipid	Sterol/Steroid	2300	456.2	107722	566-27-8;
	1024			7-beta-hydroxycholesterol	GC/MS	35092	C03594	HMDB06119		0.81	1.14		0.630108	0.309404	0.967572	0.808011		1.75386	1.42383	0.651272	0.742553		100	100	100	100		Lipid	Sterol/Steroid	2340	456.4	473141	566-27-8;
	1095	Nucleotide	Purine metabolism, (hypo)xanthine/inosine containing	xanthine	GC/MS	3147	C00385	HMDB00292		1.5	2.84		0.0379228	0.0435668	0.185162	0.4003		1.3324	2.00499	0.284534	0.808016		100	100	100	100		Nucleotide	Purine metabolism, (hypo)xanthine/inosine containing	1889.9	353	1188	69-89-6;
	1096			xanthosine	LC/MS pos	15136	C01762	HMDB00299		1.48	1.52		0.0422542	0.0467777	0.275949	0.474307		0.860626	1.27402	0.147369	0.223266		100	100	0	50		Nucleotide	Purine metabolism, (hypo)xanthine/inosine containing	1785	285	64959	146-80-5;
	1098			hypoxanthine	LC/MS neg	3127	C00262	HMDB00157		1.42	1		0.00646567	0.0118008	0.839232	0.783254		1.02584	1.45255	1.07347	1.0747		100	100	100	100		Nucleotide	Purine metabolism, (hypo)xanthine/inosine containing	1313	135.1	790	68-94-0;
	1099			inosine	LC/MS neg	1123				0.64	1.7		< 0.001	0.000502945	0.243887	0.460534		1.49275	0.956223	0.714938	1.21495		100	100	100	100		Nucleotide	Purine metabolism, (hypo)xanthine/inosine containing	1630	267.2		58-63-9;
	1105		Purine metabolism, adenine containing	adenine	GC/MS	554	C00147	HMDB00034		0.84	0.93		0.902762	0.386043	0.434479	0.604622		0.952714	0.803758	1.10055	1.02224		100	100	100	100		Nucleotide	Purine metabolism, adenine containing	1804.2	264	190	73-24-5;
	1106			adenosine	LC/MS pos	555	C00212	HMDB00050		0.89	0.76		0.777236	0.354489	0.0938641	0.280971		0.811912	0.719462	2.13507	1.61714		100	100	100	100		Nucleotide	Purine metabolism, adenine containing	1650	268.1	60961	58-61-7;
	1108			N1-methyladenosine	LC/MS pos	15650	C02494	HMDB03331		1.42	0.78		0.00303726	0.0062689	0.162052	0.376838		0.815159	1.16128	0.982117	0.764257		100	100	83.3333	66.6667		Nucleotide	Purine metabolism, adenine containing	1356	282.1	5460178	15763-06-1;
	1114			adenosine 5'-monophosphate (AMP)	LC/MS pos	32342	C00020	HMDB00045		1.16	0.69		0.381272	0.212703	0.16483	0.376838		0.723216	0.838975	1.52534	1.04824		100	100	100	100		Nucleotide	Purine metabolism, adenine containing	1210	348.1	15938965	149022-20-8;
	1116			adenosine 5'-diphosphate (ADP)	LC/MS neg	3108	C00008	HMDB01341		0.69	0.55		0.282555	0.175553	0.0847968	0.264579		0.959013	0.661879	1.67446	0.92792		100	100	100	100		Nucleotide	Purine metabolism, adenine containing	800	426.1	6022	20398-34-9;
	1128		Purine metabolism, guanine containing	guanosine	LC/MS pos	1573	C00387	HMDB00133		1.48	2.13		0.0448192	0.0483001	0.347269	0.536761		0.858035	1.26942	0.545653	1.16028		100	100	66.6667	83.3333		Nucleotide	Purine metabolism, guanine containing	1676	284	6802	118-00-3;
	1131			guanosine 5'- monophosphate (5'-GMP)	LC/MS pos	2849				1.34	0.82		0.194162	0.135082	0.0977281	0.283495		0.803604	1.07397	1.08225	0.889892		100	100	100	100		Nucleotide	Purine metabolism, guanine containing	1300	364	761	5550-12-9;
	1140			N1-methylguanosine	LC/MS pos	31609		HMDB01563		1.11	1.2		0.372736	0.21014	0.512965	0.648849		0.944656	1.05	0.808399	0.971512		83.3333	100	16.6667	16.6667		Nucleotide	Purine metabolism, guanine containing	1850	298.1	96373	2140-65-0;
	1142			2'-O-methylguanosine	LC/MS pos	36811	C04545			1.07	1.03		0.463539	0.244363	0.363217	0.536761		0.939292	1.00609	0.595584	0.614927		100	100	0	16.6667		Nucleotide	Purine metabolism, guanine containing	1926	298		2140-71-8;
	1157		Pyrimidine metabolism, cytidine containing	cytidine 5'-monophosphate (5'-CMP)	LC/MS pos	2372	C00055	HMDB00095		1.23	0.76		0.130983	0.102247	0.103421	0.289296		0.76088	0.936496	1.44053	1.09697		100	100	100	100		Nucleotide	Pyrimidine metabolism, cytidine containing	887	324	7058165	63-37-6;
	1178		Pyrimidine metabolism, uracil containing	uracil	GC/MS	605	C00106	HMDB00300		1.8	1.1		< 0.001	0.000244961	0.962084	0.808011		1.13195	2.03753	0.535908	0.591025		100	100	100	100		Nucleotide	Pyrimidine metabolism, uracil containing	1370.4	241	1174	66-22-8;
	1179			5,6-dihydrouracil	GC/MS	1559	C00429	HMDB00076		0.95	1		0.661918	0.319864	0.89241	0.805064		1.16363	1.10345	0.889422	0.886729		100	100	50	16.6667		Nucleotide	Pyrimidine metabolism, uracil containing	1505.2	243	649	504-07-4;
	1180			uridine	LC/MS neg	606	C00299	HMDB00296		0.73	1.48		0.0310698	0.0378356	0.534552	0.66107		0.981905	0.717615	1.35423	2.00501		100	100	100	100		Nucleotide	Pyrimidine metabolism, uracil containing	1467	243.1	6029	58-96-8;
	1181			pseudouridine	LC/MS pos	33442	C02067	HMDB00767		1.15	0.73		0.289588	0.177211	0.132983	0.335989		1.18457	1.36563	0.632369	0.464241		100	100	66.6667	50		Nucleotide	Pyrimidine metabolism, uracil containing	1180	245		1445-07-4;
	1183			5-methyluridine (ribothymidine)	LC/MS neg	35136		HMDB00884		0.95	1		0.97856	0.405323				1.10719	1.04762	0.827575	0.827575		83.3333	83.3333	0	0		Nucleotide	Pyrimidine metabolism, uracil containing	1774	257.1	445408	1463-10-1;
	1187			uridine monophosphate (5' or 3')	LC/MS pos	39879				0.98	0.9		0.832515	0.371357	0.316087	0.508705		0.852914	0.837635	1.31171	1.17644		100	100	100	100		Nucleotide	Pyrimidine metabolism, uracil containing	1079	325
	1189			uridine 5'-diphosphate (UDP)	LC/MS neg	5345	C00015	HMDB00295		0.47	0.55		0.00508238	0.00982399	0.0451548	0.186396		0.926926	0.436802	1.49779	0.82776		100	100	100	66.6667		Nucleotide	Pyrimidine metabolism, uracil containing	606	403	6031	21931-53-3;
	1190			uridine 5'-triphosphate (UTP)	LC/MS neg	33448	C00075	HMDB00285		0.24	0.43		0.00521656	0.00992581	0.0384062	0.183988		0.808993	0.191152	1.69073	0.731897		83.3333	50	100	66.6667		Nucleotide	Pyrimidine metabolism, uracil containing	639	483	6133	19817-92-6;
	1206	Cofactors and vitamins	Folate metabolism	5-methyltetrahydrofolate (5MeTHF)	LC/MS neg	18330	C00440	HMDB01396		1.24	1.21		0.0709424	0.0664545	0.14261	0.345454		0.905811	1.12269	0.535895	0.648624		100	100	0	83.3333		Cofactors and vitamins	Folate metabolism	1838	458.2	146	68703-91-3;68792-52-9;
	1221		Nicotinate and nicotinamide metabolism	nicotinamide	LC/MS pos	594	C00153	HMDB01406		1.31	1.08		0.0246065	0.0323615	0.307052	0.50453		1.12076	1.46433	0.833033	0.898324		100	100	100	100		Cofactors and vitamins	Nicotinate and nicotinamide metabolism	1267	123.1	936	98-92-0;
	1224			nicotinamide adenine dinucleotide (NAD+)	LC/MS pos	5278	C00003	HMDB00902		1.67	1.44		< 0.001	0.000854313	0.51506	0.648849		1.4774	2.47065	0.272076	0.392646		100	100	100	100		Cofactors and vitamins	Nicotinate and nicotinamide metabolism	1370	664	1.08977e+18	53-84-9;
	1225			nicotinamide adenine dinucleotide reduced (NADH)	LC/MS neg	31475	C00004	HMDB01487		0.82	1		0.887584	0.386043				1.32936	1.09306	0.481475	0.481475		100	100	0	0		Cofactors and vitamins	Nicotinate and nicotinamide metabolism	1554	664.1	439153	58-68-4 ;606-68-8;
	1227			nicotinamide adenine dinucleotide phosphate (NADP+)	LC/MS pos	32380	C00005	HMDB00217		0.98	2.08		0.806136	0.363585	0.00970348	0.0950009		1.11414	1.09644	0.360791	0.74913		100	100	16.6667	100		Cofactors and vitamins	Nicotinate and nicotinamide metabolism	1330	743.9	5885	53-59-8 ;1184-16-3;
	1240			1-methylnicotinamide	LC/MS pos	27665	C02918	HMDB00699		1.12	0.79		0.304477	0.183554	0.0408223	0.186396		0.649021	0.727067	2.16035	1.70408		100	100	100	100		Cofactors and vitamins	Nicotinate and nicotinamide metabolism	688	137.1		1005-24-9;
	1243		Pantothenate and CoA metabolism	pantothenate	LC/MS pos	1508	C00864	HMDB00210		0.77	1.01		0.0109003	0.0176986	0.979274	0.808011		0.835491	0.643998	1.44331	1.45111		100	100	100	100		Cofactors and vitamins	Pantothenate and CoA metabolism	2218	220.1	6613	137-08-6;
	1245			coenzyme A	LC/MS neg	2936	C00010	HMDB01423		1.63	0.98		< 0.001	0.000854313	0.87846	0.796955		0.9568	1.55936	0.699528	0.688017		100	100	83.3333	66.6667		Cofactors and vitamins	Pantothenate and CoA metabolism	1600	766.1	317	85-61-0;18439-24-2;
	1247			acetyl CoA	LC/MS neg	32484	C00024	HMDB01206		1.03	1.08		0.844798	0.37546	0.363217	0.536761		0.895987	0.92479	0.442968	0.477403		100	100	0	16.6667		Cofactors and vitamins	Pantothenate and CoA metabolism	1900	808.1	444493	102029-73-2;
	1259		Riboflavin metabolism	flavin adenine dinucleotide (FAD)	LC/MS neg	2134	C00016	HMDB01248		1.16	1.03		0.0893964	0.0794623	0.797064	0.783254		0.897525	1.04129	1.0188	1.04916		100	100	100	100		Cofactors and vitamins	Riboflavin metabolism	2413	784.1	643975	146-14-5;84366-81-4;
	1324	Xenobiotics	Chemical	glycerol 2-phosphate	GC/MS	27728	C02979,D01488	HMDB02520		0.93	0.82		0.487918	0.252837	0.0216562	0.137528		0.826496	0.765907	1.39615	1.14172		100	100	100	100		Xenobiotics	Chemical	1691.8	243	2526	819-83-0;
	1341			HEPES	LC/MS neg	21248				1.19	0.86		0.0516979	0.0538082	0.0798307	0.256956		0.712496	0.848955	1.38079	1.18457		100	100	100	100		Xenobiotics	Chemical	1033	237.2	3.27588e+16	7365-45-9;
	1376			phenol red	LC/MS neg	36817	C12600			1.13	0.96		0.199559	0.136525	0.503838	0.647712		0.996246	1.12246	1.04122	0.996092		100	100	100	100		Xenobiotics	Chemical	3650	353.1	4766	143-74-8;
	1632		Sugar, sugar substitute, starch	erythritol	GC/MS	20699	C00503	HMDB02994		0.61	1.32		0.0598496	0.0587762	0.165565	0.376838		0.900494	0.54662	0.930508	1.23028		100	100	66.6667	100		Xenobiotics	Sugar, sugar substitute, starch	1517.5	217		149-32-6;
		Unnamed biochemicals		X - 01497	LC/MS pos	33028				0.93	1.14		0.269126	0.170693	0.496457	0.647712		1.09012	1.01659	0.902953	1.02884		100	100	100	100				5115	332.2
				X - 03091	GC/MS	12771				1.03	0.56		0.895231	0.386043	0.32221	0.511551		0.908489	0.932069	3.33837	1.86508		100	100	83.3333	100				1963.9	232.1
				X - 03094	GC/MS	12774				0.74	1.02		0.01111	0.0178017	0.760491	0.77655		0.871984	0.644892	1.11233	1.12966		100	100	100	100				1978.7	299
				X - 04015	GC/MS	16062				1.13	0.87		0.413706	0.221784	0.844191	0.783254		0.731482	0.823748	1.62658	1.41034		100	100	100	100				1497.8	160
				X - 04051	GC/MS	16116				1.13	1.41		0.31845	0.187341	0.22355	0.445147		1.11607	1.25977	0.648893	0.916879		100	100	100	100				1968.7	357.1
				X - 04053	GC/MS	16118				0.77	1.47		0.408411	0.220065	0.0773192	0.255882		1.3427	1.04002	0.692662	1.01521		100	100	100	100				2004.6	217.1
				X - 04523	GC/MS	16866				1.03	0.96		0.718555	0.335259	0.814434	0.783254		1.04381	1.07475	0.936534	0.896091		100	100	100	100				2048.1	258.1
				X - 05907	GC/MS	18929				7.09	0.41		< 0.001	0.000270233	0.196196	0.411607		0.270096	1.91456	0.34765	0.142243		66.6667	100	33.3333	0				1643.2	229.1
				X - 06666	GC/MS	19602				1.74	1.25		< 0.001	0.00105569	0.301459	0.502366		0.627409	1.09232	0.863377	1.07597		100	100	83.3333	100				2053.1	318.2
				X - 06667	GC/MS	19603				0.94	2.63		0.722412	0.335773	0.059368	0.230805		1.29623	1.22045	0.558772	1.4668		100	100	100	100				2074	217.1
				X - 08167	GC/MS	21391				1.08	0.94		0.39542	0.216904	0.652486	0.730069		0.86342	0.928793	1.2914	1.21694		100	100	100	100				1211.8	216.1
				X - 08402	GC/MS	21630				1.13	0.91		0.310662	0.184542	0.679202	0.742287		0.936261	1.05748	1.08474	0.991326		100	100	16.6667	66.6667				2427.7	283.1
				X - 08889	GC/MS	22320				0.9	0.66		0.382522	0.212703	0.0825068	0.261981		0.818896	0.733458	2.29085	1.51175		100	100	100	100				1634.3	521.2
				X - 10445	LC/MS pos	32894				1.43	1.04		< 0.001	0.00241975	0.688693	0.74588		0.880734	1.25836	1.03586	1.08145		100	100	100	100				1939	250.1
				X - 10474	GC/MS	26473				0.45	0.73		0.322126	0.188592	0.311211	0.507813		0.713962	0.318433	1.96745	1.43327		66.6667	100	100	66.6667				1388.1	340.1
				X - 10500	GC/MS	27256				0.81	0.74		0.0133471	0.0208379	0.0132227	0.109922		0.806109	0.652013	1.96775	1.4629		100	100	100	100				1229.9	211
				X - 10510	GC/MS	27278				1.05	1.03		0.641347	0.312403	0.980056	0.808011		0.947214	0.990202	1.16256	1.20078		100	100	100	100				2470	297.2
				X - 10677	GC/MS	28774				1.28	1.03		0.173312	0.124883	0.660468	0.731812		0.951653	1.21428	0.879595	0.901747		100	100	100	100				1438	269.1
				X - 10876	GC/MS	31361				0.88	0.73		0.279132	0.175394	0.00213268	0.0357939		0.878184	0.776454	1.6967	1.23963		100	100	100	100				1485.9	70.9
				X - 11204	LC/MS pos	32518				0.64	0.99		0.00227119	0.00502866	0.931811	0.805511		0.734315	0.470203	1.23842	1.22838		100	100	100	100				5263	229.2
				X - 11412	LC/MS pos	32729				1.14	0.8		0.247729	0.159616	0.809923	0.783254		0.817709	0.935757	1.5654	1.25337		83.3333	100	33.3333	33.3333				3836	204.2
				X - 11533	LC/MS neg	32850				1.05	0.86		0.537025	0.272486	0.00283592	0.0416471		0.607973	0.638734	1.43258	1.22935		100	100	100	100				4904	243.2
				X - 11542	LC/MS pos	32859				0.75	0.8		0.151898	0.113482	0.0663047	0.239686		0.64901	0.484299	1.55775	1.25198		100	100	100	100				5247	245.2
				X - 11570	LC/MS pos	32887				1.18	1.13		0.285982	0.176114	0.276547	0.474307		1.07076	1.26246	0.717354	0.808013		100	100	100	100				1417	470.1
				X - 11583	LC/MS pos	32900				0.63	1.04		0.0833565	0.076322	0.804644	0.783254		0.995951	0.625562	1.16098	1.21223		100	100	100	100				2793	457.1
				X - 11586	LC/MS pos	32903				1.21	0.93		0.225205	0.149861	0.504454	0.647712		0.802561	0.972513	1.22543	1.14229		100	100	100	100				3434	442
				X - 11603	LC/MS neg	32920				1.95	1		0.0207109	0.0283959				0.667443	1.29822	0.283264	0.283264		83.3333	100	0	0				1114	360.1
				X - 11606	LC/MS neg	32923				0.84	1.28		0.506621	0.260313	0.249652	0.46556		1.10009	0.924945	0.651992	0.832332		100	100	33.3333	66.6667				1306	364.2
				X - 11606	LC/MS pos	39660				0.85	1.1		0.514128	0.263061	0.646393	0.730069		1.27796	1.08687	0.794818	0.87548		100	100	100	100				1616	366.2
				X - 11624	LC/MS neg	32941				1.03	0.68		0.90348	0.386043	0.166322	0.376838		0.487708	0.502286	2.25133	1.53008		66.6667	100	100	66.6667				2738	277.2
				X - 11641	LC/MS neg	32958				0.79	1		0.780729	0.354754				1.35589	1.06579	0.33495	0.33495		16.6667	66.6667	0	0				3950	325.3
				X - 11677	LC/MS pos	33015				1.02	1.41		0.675737	0.324054	0.101212	0.289296		1.10155	1.1262	0.68566	0.969063		100	100	100	100				1878	267.1
				X - 11875	LC/MS neg	33220				1.87	0.71		0.00668773	0.011803	0.0135665	0.109922		0.464821	0.870415	1.78055	1.2729		100	100	100	100				5272	381.3
				X - 11886	LC/MS neg	33231				1.36	0.96		0.103551	0.0869655	0.762441	0.77655		0.604775	0.825154	1.33825	1.28452		100	100	100	100				5800	453.3
				X - 12051	LC/MS pos	33403				0.3	1.64		0.00823853	0.0139341	0.259615	0.474307		1.47333	0.434824	1.08674	1.78013		100	100	100	100				5739	456.4
				X - 12128	LC/MS pos	33543				1.36	1.34		0.00956827	0.0159615	0.0175245	0.121109		0.813688	1.10482	0.725025	0.970396		100	100	50	83.3333				1725	162.1
				X - 12465	LC/MS pos	33910				1.88	0.77		0.00114698	0.00268604	0.383131	0.559155		0.644941	1.2122	1.11875	0.856165		83.3333	100	66.6667	50				1475	248.2
				X - 12660	LC/MS pos	34265				0.44	1.47		0.0284049	0.0360092	0.402046	0.572537		1.27303	0.564744	1.17988	1.73789		100	100	100	100				5667	442.2
				X - 12748	LC/MS pos	34358				1.12	1.01		0.282437	0.175553	0.924821	0.805511		1.01986	1.13753	0.889192	0.90161		100	100	100	100				1538	322.1
				X - 12776	LC/MS neg	34453				0.96	0.74		0.973624	0.404655	0.00277676	0.0416471		0.45535	0.436152	1.75982	1.29939		100	100	100	100				665	119.1
				X - 12792	LC/MS pos	34475				1.16	1.09		0.299212	0.18193	0.612132	0.723872		0.930531	1.07658	1.12908	1.23388		100	100	100	100				812	134
				X - 12800	LC/MS pos	34483				0.95	1.16		0.770061	0.352537	0.0678367	0.241509		0.686357	0.651118	1.18149	1.36998		100	100	100	100				2263	417.3
				X - 12854	LC/MS pos	34538				1.05	1.02		0.61665	0.306503	0.767647	0.77655		0.76708	0.805246	1.2064	1.22842		100	100	100	100				1380	405.2
				X - 12855	LC/MS pos	34539				2.22	0.68		< 0.001	0.000101876	0.0107866	0.0974813		0.459379	1.01854	1.73703	1.17642		100	100	100	100				1404	248.2
				X - 12986	LC/MS pos	34670				1.02	0.91		0.900197	0.386043	0.124082	0.323949		0.720593	0.738465	1.43194	1.30751		100	100	100	100				3856	464
				X - 12991	GC/MS	34675				0.98	1.07		0.878275	0.386043	0.652309	0.730069		0.748776	0.735938	1.18487	1.26294		100	83.3333	83.3333	50				1709	146
				X - 13005	LC/MS neg	34690				0.66	0.92		0.169185	0.124112	0.428681	0.603156		0.50304	0.333678	1.50635	1.39099		100	100	100	100				3519	197.1
				X - 13110	LC/MS neg	34802				1.2	1.03		0.0690101	0.0653362	0.700109	0.754607		1.07637	1.28979	0.649675	0.66725		100	100	33.3333	100				3428	371.1
				X - 13148	LC/MS pos	34840				0.19	1.16		0.00506311	0.00982399	0.83198	0.783254		0.181808	0.0344366	3.32647	3.85944		100	33.3333	100	100				3280	561.1
				X - 13215	LC/MS neg	34912				1.19	0.91		0.124803	0.0999871	0.655766	0.73026		0.81906	0.976874	1.33964	1.21645		100	100	100	100				5179	149.2
				X - 13396	LC/MS pos	35099				1.09	1.7		0.362359	0.206199	0.0301987	0.161268		1.13214	1.23466	0.563639	0.956403		100	100	100	100				5153	246.2
				X - 13414	LC/MS pos	35140				2.69	0.8		0.0401475	0.0452685	0.778673	0.781899		0.135055	0.363271	1.18882	0.947555		50	66.6667	83.3333	83.3333				2999	745.4
				X - 13423	LC/MS pos	35164				1	1.28		0.97147	0.404655	0.262084	0.474307		1.14865	1.14862	0.723188	0.923433		100	100	100	100				4970	318.2
				X - 13496	GC/MS	35270				1.25	1.11		0.034179	0.0404095	0.276165	0.474307		0.926087	1.15794	0.856802	0.952232		100	100	100	100				2103.4	372.2
				X - 13508	LC/MS pos	35282				2.03	0.71		0.00423938	0.00846319	0.103041	0.289296		0.514268	1.04264	1.34156	0.957708		100	100	100	100				1568	437.1
				X - 13512	LC/MS pos	35286				0.54	1.54		0.0917289	0.0803624	0.437443	0.604622		1.27818	0.68557	1.15809	1.78035		100	0	16.6667	66.6667				2176	247.1
				X - 13520	LC/MS pos	35294				1.06	1.03		0.490204	0.252945	0.901103	0.805064		1.04532	1.1132	0.781594	0.805727		100	100	100	100				4256	290.1
				X - 13557	LC/MS neg	35335				1.69	0.78		0.0577857	0.0572106	0.165737	0.376838		0.599317	1.01146	1.23899	0.962457		100	100	100	100				3611	252
				X - 13872	LC/MS neg	35767				1.4	0.82		0.0820482	0.0756932	0.289302	0.48908		0.567919	0.793195	1.74456	1.43446		100	100	100	100				5125	339.2
				X - 14092	LC/MS pos	36016				0.99	1.62		0.894547	0.386043	0.0793914	0.256956		0.664654	0.661199	1.04816	1.69616		100	100	66.6667	100				970	245.2
				X - 14234	LC/MS pos	36160				1.68	0.99		0.00658962	0.0118008	0.813495	0.783254		0.599643	1.00652	0.869374	0.864426		100	100	66.6667	83.3333				2021	295.1
				X - 15163	LC/MS pos	37304				0.83	1.32		0.306392	0.183799	0.126742	0.327259		1.21632	1.00877	0.722842	0.95679		100	100	83.3333	83.3333				1533	502.8
				X - 15165	LC/MS pos	37306				1.2	1.04		0.468863	0.245049	0.719377	0.762877		0.555168	0.667584	1.4652	1.53017		66.6667	83.3333	66.6667	83.3333				1679	558.9
				X - 15197	LC/MS pos	37338				0.77	1.41		0.0742653	0.0690361	0.239592	0.460534		1.19957	0.928339	0.952854	1.34021		100	100	100	100				1788	323.3
				X - 15220	LC/MS neg	37362				0.42	1.06		0.952442	0.399947	0.944232	0.808011		3.48036	1.47289	0.818472	0.867712		100	100	83.3333	100				2632	274.1
				X - 15223	LC/MS neg	37365				0.59	1.22		0.406426	0.219968	0.054002	0.218773		0.444649	0.26289	1.20553	1.47348		100	100	100	100				5335	388.2
				X - 15301	LC/MS neg	37548				1.26	0.85		0.146171	0.110907	0.118874	0.317407		0.627798	0.791021	1.58198	1.34654		100	100	100	100				4991	311.1
				X - 15337	LC/MS pos	37584				1.12	1.33		0.268477	0.170693	0.181217	0.397948		1.14949	1.29148	0.616715	0.82064		100	100	100	100				3702	272
				X - 15351	LC/MS pos	37598				1.18	1.47		0.19203	0.134395	0.0659135	0.239686		1.20382	1.41983	0.603403	0.885088		100	100	100	100				4754	304
				X - 15382	LC/MS pos	37629				0.95	1.06		0.680037	0.324054	0.945036	0.808011		0.90866	0.863419	1.28035	1.35158		100	100	100	100				2540	271
				X - 15482	LC/MS pos	37730				1.2	1.2		0.0514327	0.0538082	0.382407	0.559155		0.982535	1.18189	0.866843	1.04183		100	100	100	100				3635	272.1
				X - 15484	LC/MS pos	37732				0.94	1.05		0.551069	0.277301	0.952028	0.808011		0.941929	0.883865	1.31739	1.38482		100	100	100	100				2506	271
				X - 15546	LC/MS pos	37795				1.2	2.3		0.0940097	0.0817723	0.0430382	0.186396		1.14836	1.379	0.450641	1.03585		100	100	100	100				1861	271.1
				X - 15559	LC/MS pos	37808				5.17	1.42		0.174793	0.12521	0.736239	0.766539		0.162169	0.838315	0.253111	0.358945		0	50	16.6667	33.3333				4418	450.2
				X - 15562	LC/MS pos	37811				1.17	1		0.224886	0.149861				0.804585	0.941195	0.804585	0.804585		0	33.3333	0	16.6667				4686	470.1
				X - 15563	LC/MS pos	37812				5.95	2.47		0.176683	0.125823	0.363217	0.536761		0.0908644	0.54093	0.0908644	0.224743		0	50	0	16.6667				4749	490
				X - 15596	LC/MS neg	37845				1.1	1		0.339434	0.196833				1.04141	1.14338	0.611966	0.611966		100	100	0	0				2140	260.1
				X - 15691	LC/MS neg	37940				0.94	1.16		0.698085	0.328224	0.972355	0.808011		0.971341	0.908527	1.11282	1.2907		100	100	100	100				5170	387.2
				X - 15798	LC/MS pos	38053				0.7	1.37		0.0204148	0.0283959	0.0960476	0.282103		1.17025	0.823329	0.897766	1.23436		100	100	100	100				1079	442
				X - 16094	LC/MS pos	38537				1.12	1.08		0.0692121	0.0653362	0.932457	0.805511		1.01645	1.1359	1.08248	1.17203		100	100	100	100				3691	276.2
				X - 16249	LC/MS neg	38817				1.22	1.32		0.0357945	0.0419126	0.0438416	0.186396		0.832654	1.01939	0.676068	0.892818		83.3333	100	0	66.6667				3505.5	245.2
				X - 16538	LC/MS pos	39111				1.46	0.97		0.170649	0.124437	0.799367	0.783254		0.696318	1.0187	0.939572	0.909847		83.3333	100	100	100				1244.9	515.6
				X - 17010	LC/MS neg	39641				2.49	0.93		0.0286829	0.0360092	0.921558	0.805511		0.957894	2.38164	0.560964	0.522843		100	100	66.6667	66.6667				3169.5	189
				X - 17115	LC/MS neg	39752				0.7	1.21		0.0128894	0.0203847	0.390996	0.563633		0.708585	0.49272	1.40112	1.69596		100	100	83.3333	100				1308.7	316
				X - 17263	LC/MS neg	39973				3.2	1		0.00289736	0.00608326				0.375473	1.2024	0.200588	0.200588		66.6667	100	0	0				4608.6	259.2
				X - 17282	LC/MS pos	39992				0.73	1.08		0.0903464	0.0797248	0.669056	0.734616		0.982439	0.715047	1.18435	1.27682		100	100	100	100				3406.8	489.1
				X - 17435	GC/MS	40260				0.86	1.07		0.34846	0.20016	0.621256	0.725149		1.17509	1.01074	0.940958	1.01141		100	100	100	100				1782	204.2
				X - 17502	LC/MS neg	40332				0.56	0.81		0.0530231	0.0547198	0.84555	0.783254		0.999567	0.564184	1.65252	1.33634		100	83.3333	66.6667	83.3333				5093.4	297.3
				X - 17637	LC/MS neg	40579				1	1.99				0.159607	0.376838		0.385791	0.385791	0.589291	1.17198		0	0	50	66.6667				1502.5	246.2
